# Supplementary material for: 2,6-Dimethyl-4-oxo-3-oxatri­cyclo­[5.2.1.02,6]decane-1-carboxamide
Source: Acta Crystallogr Sect E Struct Rep Online. 2013 Jun 29;69(Pt 7):o1168. doi: 10.1107/S1600536813017248 (PMC3770427; doi:10.1107/S1600536813017248)
Supplement: Supplementary file 1 [file e-69-o1168-sup1.cif]

##############################################################################
#                                                                            #
# This CIF contains the data in a paper accepted for publication in          #
# Acta Crystallographica Section E. It conforms to the requirements of       #
# Notes for Authors for Acta Crystallographica Section E, and has been       #
# peer reviewed under the auspices of the IUCr Commission on Journals.       #
#                                                                            #
# Full details of the Crystallographic Information File format               #
# are given in the paper "The Crystallographic Information File (CIF):       #
# a New Standard Archive File for Crystallography" by S. R. Hall, F. H.      #
# Allen and I. D. Brown [Acta Cryst. (1991), A47, 655-685].                  #
#                                                                            #
# The current version of the core CIF dictionary is obtainable from          #
# ftp://ftp.iucr.org/pub/cif_core.dic.                                       #
#                                                                            #
# Software is freely available for graphical display of the structure(s)     #
# in this CIF. For information consult the CIF software page                 #
# http://www.iucr.org/resources/cif/software.                                #
#                                                                            #
# This file may be used for bona fide research purposes within the           #
# scientific community so long as proper attribution is given to the journal # 
# article from which it was obtained.                                        #
#                                                                            #
##############################################################################
data_I
_audit_creation_method     SHELXL-97
_chemical_name_systematic
;
2,6-Dimethyl-4-oxo-3-oxatricyclo[5.2.1.0^2,6^]decane-1-carboxamide
;
_chemical_name_common
;
3,7-Dimethyl-3-oxohexahydro-4,7-methano-2-benzofuran-4(1<i>H</i>)-carboxamide
;
_chemical_formula_moiety     'C12 H17 N O3'
_chemical_formula_sum     'C12 H17 N O3'
_chemical_formula_iupac     'C12 H17 N O3'
_chemical_formula_weight     223.27
_chemical_melting_point     531
_symmetry_cell_setting     triclinic
_symmetry_space_group_name_H-M     'P -1'
_space_group_name_Hall     '-P 1'
loop_
    _symmetry_equiv_pos_as_xyz
    'x, y, z'
    '-x, -y, -z'
_cell_length_a     7.0659(3)
_cell_length_b     7.8206(3)
_cell_length_c     10.4595(3)
_cell_angle_alpha     79.667(2)
_cell_angle_beta     80.471(2)
_cell_angle_gamma     81.579(2)
_cell_volume     556.69(4)
_cell_formula_units_Z     2
_cell_measurement_reflns_used     8729
_cell_measurement_theta_min     2.00
_cell_measurement_theta_max     26.95
_cell_measurement_temperature     296(2)
_exptl_crystal_description     block
_exptl_crystal_colour     colourless
_exptl_crystal_size_max     0.25
_exptl_crystal_size_mid     0.2
_exptl_crystal_size_min     0.15
_exptl_crystal_density_diffrn     1.332
_exptl_crystal_density_method     'not measured'
_exptl_crystal_F_000     240
_exptl_absorpt_coefficient_mu     0.095
_exptl_absorpt_correction_type     multi-scan
_exptl_absorpt_process_details     '(SADABS; Bruker, 2008)'
_exptl_absorpt_correction_T_min     0.9765
_exptl_absorpt_correction_T_max     0.9858
_exptl_special_details     ?
_diffrn_ambient_temperature     296(2)
_diffrn_radiation_type     MoK\a
_diffrn_radiation_wavelength     0.71073
_diffrn_radiation_source     'fine-focus sealed tube'
_diffrn_radiation_monochromator     graphite
_diffrn_measurement_device_type     'Bruker SMART APEXII CCD area-detector'
_diffrn_measurement_method     '\w scans'
_diffrn_reflns_number     8729
_diffrn_reflns_av_R_equivalents     0.0367
_diffrn_reflns_av_sigmaI/netI     0.0391
_diffrn_reflns_theta_min     2.00
_diffrn_reflns_theta_max     26.95
_diffrn_reflns_theta_full     26.50
_diffrn_measured_fraction_theta_max     0.999
_diffrn_measured_fraction_theta_full     1.000
_diffrn_reflns_limit_h_min     -9
_diffrn_reflns_limit_h_max     6
_diffrn_reflns_limit_k_min     -9
_diffrn_reflns_limit_k_max     9
_diffrn_reflns_limit_l_min     -13
_diffrn_reflns_limit_l_max     12
_diffrn_standards_decay_%     0
_refine_special_details
;
 Refinement of F^2^ against ALL reflections.  The weighted R-factor wR and
 goodness of fit S are based on F^2^, conventional R-factors R are based
 on F, with F set to zero for negative F^2^. The threshold expression of
 F^2^ > 2sigma(F^2^) is used only for calculating R-factors(gt) etc. and is
 not relevant to the choice of reflections for refinement.  R-factors based
 on F^2^ are statistically about twice as large as those based on F, and R-
 factors based on ALL data will be even larger.
;
_reflns_number_total     2405
_reflns_number_gt     1754
_reflns_threshold_expression     I>2sigma(I)
_refine_ls_structure_factor_coef     Fsqd
_refine_ls_matrix_type     full
_refine_ls_R_factor_all     0.0652
_refine_ls_R_factor_gt     0.0440
_refine_ls_wR_factor_gt     0.1223
_refine_ls_wR_factor_ref     0.1412
_refine_ls_goodness_of_fit_ref     0.918
_refine_ls_restrained_S_all     0.918
_refine_ls_number_reflns     2405
_refine_ls_number_parameters     213
_refine_ls_number_restraints     0
_refine_ls_hydrogen_treatment     mixed
_refine_ls_weighting_scheme     calc
_refine_ls_weighting_details
         'calc w=1/[\s^2^(Fo^2^)+(0.1000P)^2^+0.0000P] where P=(Fo^2^+2Fc^2^)/3'
_atom_sites_solution_hydrogens     geom
_atom_sites_solution_primary     direct
_atom_sites_solution_secondary     difmap
_refine_ls_shift/su_max     0.001
_refine_ls_shift/su_mean     0.000
_refine_diff_density_max     0.169
_refine_diff_density_min     -0.205
_refine_ls_extinction_method     none
_refine_ls_extinction_coef     ?
loop_
    _atom_type_symbol
    _atom_type_description
    _atom_type_scat_dispersion_real
    _atom_type_scat_dispersion_imag
    _atom_type_scat_source
    'C' 'C' 0.0033 0.0016
                         'International Tables Vol C Tables 4.2.6.8 and 6.1.1.4'
    'H' 'H' 0.0000 0.0000
                         'International Tables Vol C Tables 4.2.6.8 and 6.1.1.4'
    'N' 'N' 0.0061 0.0033
                         'International Tables Vol C Tables 4.2.6.8 and 6.1.1.4'
    'O' 'O' 0.0106 0.0060
                         'International Tables Vol C Tables 4.2.6.8 and 6.1.1.4'
_computing_data_collection     'APEX2 (Bruker, 2007)'
_computing_cell_refinement     'SAINT (Bruker, 2007)'
_computing_data_reduction     'SAINT (Bruker, 2007)'
_computing_structure_solution     'SHELXS97 (Sheldrick, 2008)'
_computing_structure_refinement     'SHELXL97 (Sheldrick, 2008)'
_computing_molecular_graphics     'SHELXTL (Sheldrick, 2008)'
_computing_publication_material     'SHELXTL (Sheldrick, 2008)'
loop_
    _atom_site_type_symbol
    _atom_site_label
    _atom_site_fract_x
    _atom_site_fract_y
    _atom_site_fract_z
    _atom_site_U_iso_or_equiv
    _atom_site_adp_type
    _atom_site_calc_flag
    _atom_site_refinement_flags
    _atom_site_occupancy
    _atom_site_symmetry_multiplicity
    _atom_site_disorder_assembly
    _atom_site_disorder_group
    N N1 0.3999(2) 0.54171(18) 0.34083(15) 0.0369(4) Uani d . 1 1 . .
    O O2 0.33949(19) 0.33578(16) 0.51638(12) 0.0494(4) Uani d . 1 1 . .
    O O3 0.5612(2) 0.31087(19) -0.04693(13) 0.0603(4) Uani d . 1 1 . .
    O O4 0.45280(15) 0.25378(14) 0.16493(10) 0.0347(3) Uani d . 1 1 . .
    C C1 0.1850(2) 0.32889(19) 0.33196(14) 0.0273(4) Uani d . 1 1 . .
    C C2 0.0143(2) 0.2540(2) 0.42730(17) 0.0375(4) Uani d . 1 1 . .
    C C3 -0.1362(3) 0.2492(3) 0.3377(2) 0.0484(5) Uani d . 1 1 . .
    C C4 -0.0303(2) 0.3074(2) 0.20074(19) 0.0429(4) Uani d . 1 1 . .
    C C5 0.1373(2) 0.1653(2) 0.16319(15) 0.0358(4) Uani d . 1 1 . .
    C C6 0.2885(2) 0.18268(18) 0.25359(14) 0.0269(3) Uani d . 1 1 . .
    C C7 0.0779(3) 0.4509(2) 0.22716(19) 0.0381(4) Uani d . 1 1 . .
    C C8 0.3163(2) 0.4028(2) 0.40296(15) 0.0298(4) Uani d . 1 1 . .
    C C9 0.0736(4) -0.0173(3) 0.1799(2) 0.0540(5) Uani d . 1 1 . .
    C C10 0.3770(3) 0.0174(2) 0.33196(19) 0.0393(4) Uani d . 1 1 . .
    C C11 0.2432(3) 0.2168(3) 0.02428(19) 0.0523(5) Uani d . 1 1 . .
    C C12 0.4339(3) 0.2662(2) 0.03857(16) 0.0404(4) Uani d . 1 1 . .
    H H4 -0.113(3) 0.340(3) 0.133(2) 0.060(6) Uiso d . 1 1 . .
    H H21 0.057(2) 0.134(2) 0.4786(17) 0.039(5) Uiso d . 1 1 . .
    H H22 -0.035(3) 0.332(2) 0.4956(19) 0.048(5) Uiso d . 1 1 . .
    H H31 -0.255(3) 0.336(3) 0.358(2) 0.064(6) Uiso d . 1 1 . .
    H H32 -0.182(3) 0.137(3) 0.347(2) 0.059(6) Uiso d . 1 1 . .
    H H71 -0.003(3) 0.545(3) 0.2658(18) 0.051(5) Uiso d . 1 1 . .
    H H72 0.165(2) 0.501(2) 0.1515(17) 0.035(5) Uiso d . 1 1 . .
    H H91 0.027(3) -0.063(3) 0.274(2) 0.063(6) Uiso d . 1 1 . .
    H H92 -0.029(4) -0.010(4) 0.128(3) 0.090(8) Uiso d . 1 1 . .
    H H93 0.177(3) -0.102(3) 0.143(2) 0.068(7) Uiso d . 1 1 . .
    H H101 0.470(4) 0.049(3) 0.379(2) 0.070(7) Uiso d . 1 1 . .
    H H102 0.277(3) -0.046(3) 0.391(2) 0.055(6) Uiso d . 1 1 . .
    H H103 0.446(3) -0.060(3) 0.270(2) 0.063(6) Uiso d . 1 1 . .
    H H110 0.171(4) 0.314(3) -0.025(2) 0.082(8) Uiso d . 1 1 . .
    H H111 0.267(3) 0.131(3) -0.027(3) 0.078(8) Uiso d . 1 1 . .
    H H10 0.397(3) 0.577(3) 0.253(2) 0.054(6) Uiso d . 1 1 . .
    H H11 0.479(3) 0.583(3) 0.383(2) 0.059(6) Uiso d . 1 1 . .
loop_
    _atom_site_aniso_label
    _atom_site_aniso_U_11
    _atom_site_aniso_U_22
    _atom_site_aniso_U_33
    _atom_site_aniso_U_12
    _atom_site_aniso_U_13
    _atom_site_aniso_U_23
    N1 0.0469(8) 0.0356(8) 0.0328(8) -0.0195(6) -0.0102(7) -0.0014(6)
    O2 0.0690(9) 0.0520(8) 0.0344(7) -0.0301(6) -0.0203(6) 0.0048(6)
    O3 0.0725(9) 0.0650(9) 0.0380(8) -0.0219(7) 0.0160(7) -0.0052(6)
    O4 0.0331(6) 0.0417(6) 0.0298(6) -0.0112(5) 0.0009(5) -0.0062(5)
    C1 0.0274(7) 0.0269(7) 0.0283(8) -0.0067(6) -0.0041(6) -0.0032(6)
    C2 0.0325(8) 0.0410(10) 0.0392(10) -0.0121(7) 0.0039(7) -0.0087(8)
    C3 0.0284(9) 0.0539(12) 0.0643(13) -0.0113(8) -0.0026(8) -0.0118(10)
    C4 0.0378(9) 0.0455(10) 0.0491(11) -0.0073(7) -0.0221(8) -0.0013(8)
    C5 0.0419(9) 0.0398(9) 0.0309(9) -0.0144(7) -0.0121(7) -0.0051(7)
    C6 0.0284(7) 0.0282(7) 0.0244(7) -0.0103(6) -0.0010(6) -0.0019(6)
    C7 0.0376(9) 0.0300(8) 0.0464(10) -0.0018(7) -0.0136(8) -0.0005(8)
    C8 0.0334(8) 0.0284(7) 0.0291(8) -0.0060(6) -0.0049(6) -0.0066(6)
    C9 0.0637(13) 0.0500(12) 0.0584(14) -0.0241(10) -0.0141(11) -0.0167(10)
    C10 0.0441(10) 0.0319(9) 0.0406(10) -0.0016(7) -0.0089(8) -0.0016(7)
    C11 0.0651(13) 0.0670(14) 0.0298(10) -0.0192(11) -0.0124(9) -0.0069(9)
    C12 0.0536(10) 0.0378(9) 0.0277(9) -0.0099(8) 0.0020(8) -0.0034(7)
_geom_special_details
;
 All esds (except the esd in the dihedral angle between two l.s. planes)
 are estimated using the full covariance matrix.  The cell esds are taken
 into account individually in the estimation of esds in distances, angles
 and torsion angles; correlations between esds in cell parameters are only
 used when they are defined by crystal symmetry.  An approximate (isotropic)
 treatment of cell esds is used for estimating esds involving l.s. planes.
;
loop_
    _geom_bond_atom_site_label_1
    _geom_bond_atom_site_label_2
    _geom_bond_site_symmetry_2
    _geom_bond_distance
    _geom_bond_publ_flag
    N1 C8 . 1.326(2) ?
    N1 H10 . 0.91(2) ?
    N1 H11 . 0.89(2) ?
    O2 C8 . 1.2349(19) ?
    O3 C12 . 1.202(2) ?
    O4 C12 . 1.335(2) ?
    O4 C6 . 1.4714(16) ?
    C1 C8 . 1.512(2) ?
    C1 C7 . 1.540(2) ?
    C1 C2 . 1.546(2) ?
    C1 C6 . 1.551(2) ?
    C2 C3 . 1.538(3) ?
    C2 H21 . 1.027(18) ?
    C2 H22 . 1.01(2) ?
    C3 C4 . 1.526(3) ?
    C3 H31 . 1.02(2) ?
    C3 H32 . 0.96(2) ?
    C4 C7 . 1.534(2) ?
    C4 C5 . 1.552(2) ?
    C4 H4 . 0.97(2) ?
    C5 C9 . 1.531(2) ?
    C5 C11 . 1.533(3) ?
    C5 C6 . 1.573(2) ?
    C6 C10 . 1.513(2) ?
    C7 H71 . 0.97(2) ?
    C7 H72 . 0.979(16) ?
    C9 H91 . 1.00(2) ?
    C9 H92 . 0.97(3) ?
    C9 H93 . 0.99(2) ?
    C10 H101 . 0.97(3) ?
    C10 H102 . 0.99(2) ?
    C10 H103 . 0.98(2) ?
    C11 C12 . 1.492(3) ?
    C11 H110 . 0.96(3) ?
    C11 H111 . 0.91(3) ?
loop_
    _geom_angle_atom_site_label_1
    _geom_angle_atom_site_label_2
    _geom_angle_atom_site_label_3
    _geom_angle_site_symmetry_1
    _geom_angle_site_symmetry_3
    _geom_angle
    _geom_angle_publ_flag
    C8 N1 H10 . . 120.3(13) ?
    C8 N1 H11 . . 117.4(14) ?
    H10 N1 H11 . . 121.0(19) ?
    C12 O4 C6 . . 112.40(12) ?
    C8 C1 C7 . . 119.50(13) ?
    C8 C1 C2 . . 111.80(12) ?
    C7 C1 C2 . . 101.23(13) ?
    C8 C1 C6 . . 114.09(12) ?
    C7 C1 C6 . . 101.17(12) ?
    C2 C1 C6 . . 107.58(12) ?
    C3 C2 C1 . . 103.89(13) ?
    C3 C2 H21 . . 113.5(10) ?
    C1 C2 H21 . . 111.5(9) ?
    C3 C2 H22 . . 112.5(11) ?
    C1 C2 H22 . . 109.8(10) ?
    H21 C2 H22 . . 105.7(14) ?
    C4 C3 C2 . . 102.89(13) ?
    C4 C3 H31 . . 110.1(12) ?
    C2 C3 H31 . . 110.3(13) ?
    C4 C3 H32 . . 113.3(13) ?
    C2 C3 H32 . . 114.1(13) ?
    H31 C3 H32 . . 106.1(17) ?
    C3 C4 C7 . . 101.05(15) ?
    C3 C4 C5 . . 110.33(14) ?
    C7 C4 C5 . . 102.39(13) ?
    C3 C4 H4 . . 114.4(11) ?
    C7 C4 H4 . . 117.0(12) ?
    C5 C4 H4 . . 110.7(12) ?
    C9 C5 C11 . . 110.84(16) ?
    C9 C5 C4 . . 113.29(15) ?
    C11 C5 C4 . . 111.81(16) ?
    C9 C5 C6 . . 115.04(15) ?
    C11 C5 C6 . . 103.15(13) ?
    C4 C5 C6 . . 102.04(12) ?
    O4 C6 C10 . . 104.66(12) ?
    O4 C6 C1 . . 107.26(11) ?
    C10 C6 C1 . . 116.77(13) ?
    O4 C6 C5 . . 106.01(11) ?
    C10 C6 C5 . . 118.10(13) ?
    C1 C6 C5 . . 103.22(11) ?
    C4 C7 C1 . . 94.22(12) ?
    C4 C7 H71 . . 115.3(12) ?
    C1 C7 H71 . . 109.9(12) ?
    C4 C7 H72 . . 114.6(10) ?
    C1 C7 H72 . . 113.0(10) ?
    H71 C7 H72 . . 109.2(15) ?
    O2 C8 N1 . . 122.17(15) ?
    O2 C8 C1 . . 119.81(13) ?
    N1 C8 C1 . . 118.00(14) ?
    C5 C9 H91 . . 111.8(13) ?
    C5 C9 H92 . . 108.2(16) ?
    H91 C9 H92 . . 109.9(18) ?
    C5 C9 H93 . . 112.0(13) ?
    H91 C9 H93 . . 110.3(18) ?
    H92 C9 H93 . . 104(2) ?
    C6 C10 H101 . . 108.3(13) ?
    C6 C10 H102 . . 111.6(11) ?
    H101 C10 H102 . . 112.2(18) ?
    C6 C10 H103 . . 108.2(12) ?
    H101 C10 H103 . . 108.1(18) ?
    H102 C10 H103 . . 108.2(17) ?
    C12 C11 C5 . . 107.10(15) ?
    C12 C11 H110 . . 109.9(15) ?
    C5 C11 H110 . . 111.7(14) ?
    C12 C11 H111 . . 107.6(16) ?
    C5 C11 H111 . . 115.3(16) ?
    H110 C11 H111 . . 105(2) ?
    O3 C12 O4 . . 120.98(17) ?
    O3 C12 C11 . . 127.97(17) ?
    O4 C12 C11 . . 111.04(14) ?
loop_
    _geom_torsion_atom_site_label_1
    _geom_torsion_atom_site_label_2
    _geom_torsion_atom_site_label_3
    _geom_torsion_atom_site_label_4
    _geom_torsion_site_symmetry_1
    _geom_torsion_site_symmetry_2
    _geom_torsion_site_symmetry_3
    _geom_torsion_site_symmetry_4
    _geom_torsion
    _geom_torsion_publ_flag
    C8 C1 C2 C3 . . . . 160.01(14) ?
    C7 C1 C2 C3 . . . . 31.68(16) ?
    C6 C1 C2 C3 . . . . -73.98(16) ?
    C1 C2 C3 C4 . . . . 4.31(18) ?
    C2 C3 C4 C7 . . . . -39.09(17) ?
    C2 C3 C4 C5 . . . . 68.70(18) ?
    C3 C4 C5 C9 . . . . 52.1(2) ?
    C7 C4 C5 C9 . . . . 159.00(16) ?
    C3 C4 C5 C11 . . . . 178.22(15) ?
    C7 C4 C5 C11 . . . . -74.89(17) ?
    C3 C4 C5 C6 . . . . -72.16(15) ?
    C7 C4 C5 C6 . . . . 34.74(15) ?
    C12 O4 C6 C10 . . . . 119.82(15) ?
    C12 O4 C6 C1 . . . . -115.51(14) ?
    C12 O4 C6 C5 . . . . -5.73(16) ?
    C8 C1 C6 O4 . . . . -54.29(15) ?
    C7 C1 C6 O4 . . . . 75.35(13) ?
    C2 C1 C6 O4 . . . . -178.94(11) ?
    C8 C1 C6 C10 . . . . 62.68(18) ?
    C7 C1 C6 C10 . . . . -167.67(14) ?
    C2 C1 C6 C10 . . . . -61.96(18) ?
    C8 C1 C6 C5 . . . . -165.99(12) ?
    C7 C1 C6 C5 . . . . -36.34(13) ?
    C2 C1 C6 C5 . . . . 69.37(14) ?
    C9 C5 C6 O4 . . . . 125.45(15) ?
    C11 C5 C6 O4 . . . . 4.64(16) ?
    C4 C5 C6 O4 . . . . -111.46(12) ?
    C9 C5 C6 C10 . . . . 8.6(2) ?
    C11 C5 C6 C10 . . . . -112.21(17) ?
    C4 C5 C6 C10 . . . . 131.69(15) ?
    C9 C5 C6 C1 . . . . -121.93(16) ?
    C11 C5 C6 C1 . . . . 117.25(14) ?
    C4 C5 C6 C1 . . . . 1.15(14) ?
    C3 C4 C7 C1 . . . . 57.55(14) ?
    C5 C4 C7 C1 . . . . -56.36(15) ?
    C8 C1 C7 C4 . . . . -177.35(13) ?
    C2 C1 C7 C4 . . . . -54.16(15) ?
    C6 C1 C7 C4 . . . . 56.51(14) ?
    C7 C1 C8 O2 . . . . 150.48(16) ?
    C2 C1 C8 O2 . . . . 32.62(19) ?
    C6 C1 C8 O2 . . . . -89.74(17) ?
    C7 C1 C8 N1 . . . . -28.0(2) ?
    C2 C1 C8 N1 . . . . -145.89(14) ?
    C6 C1 C8 N1 . . . . 91.76(16) ?
    C9 C5 C11 C12 . . . . -125.98(18) ?
    C4 C5 C11 C12 . . . . 106.57(18) ?
    C6 C5 C11 C12 . . . . -2.3(2) ?
    C6 O4 C12 O3 . . . . -175.02(14) ?
    C6 O4 C12 C11 . . . . 4.3(2) ?
    C5 C11 C12 O3 . . . . 178.28(17) ?
    C5 C11 C12 O4 . . . . -1.0(2) ?
loop_
    _geom_hbond_atom_site_label_D
    _geom_hbond_atom_site_label_H
    _geom_hbond_atom_site_label_A
    _geom_hbond_site_symmetry_A
    _geom_hbond_distance_DH
    _geom_hbond_distance_HA
    _geom_hbond_distance_DA
    _geom_hbond_angle_DHA
    N1 H10 O3 2_665 0.91(2) 2.17(2) 3.065(2) 168.7(18)
    N1 H11 O2 2_666 0.89(2) 2.02(3) 2.912(2) 177(2)
_iucr_refine_instructions_details
;
#---------------------------------------------------------
TITL m4 in P-1
CELL 0.71073   7.0659   7.8206  10.4595  79.667  80.471  81.579
ZERR    2.00   0.0003   0.0003   0.0003   0.002   0.002   0.002
LATT 1
SFAC C  H  N  O
UNIT 24  34  2  6
L.S. 4
ACTA 53
BOND $h
FMAP 2
PLAN 20
conf
htab N1 o3_$1
htab N1 O2_$2
eqiv $1 -x+1, -y+1, -z
eqiv $2 -x+1, -y+1, -z+1
TEMP 23.000
WGHT    0.100000
FVAR       1.23140
MOLE 1
N1    3    0.399941    0.541712    0.340830    11.00000    0.04688    0.03561 =
         0.03279   -0.00138   -0.01017   -0.01949
O2    4    0.339489    0.335779    0.516378    11.00000    0.06899    0.05202 =
         0.03438    0.00480   -0.02032   -0.03011
O3    4    0.561243    0.310874   -0.046932    11.00000    0.07254    0.06496 =
         0.03803   -0.00521    0.01596   -0.02189
O4    4    0.452800    0.253777    0.164932    11.00000    0.03311    0.04166 =
         0.02978   -0.00616    0.00091   -0.01118
C1    1    0.184956    0.328887    0.331959    11.00000    0.02744    0.02687 =
         0.02827   -0.00324   -0.00411   -0.00674
C2    1    0.014331    0.253989    0.427299    11.00000    0.03250    0.04101 =
         0.03916   -0.00874    0.00393   -0.01211
C3    1   -0.136165    0.249160    0.337688    11.00000    0.02841    0.05387 =
         0.06434   -0.01178   -0.00261   -0.01126
C4    1   -0.030265    0.307421    0.200743    11.00000    0.03784    0.04552 =
         0.04910   -0.00130   -0.02208   -0.00730
C5    1    0.137342    0.165265    0.163193    11.00000    0.04192    0.03976 =
         0.03090   -0.00507   -0.01205   -0.01445
C6    1    0.288470    0.182679    0.253589    11.00000    0.02843    0.02816 =
         0.02440   -0.00186   -0.00100   -0.01030
C7    1    0.077865    0.450942    0.227158    11.00000    0.03765    0.03002 =
         0.04642   -0.00047   -0.01356   -0.00184
C8    1    0.316314    0.402793    0.402958    11.00000    0.03343    0.02839 =
         0.02908   -0.00656   -0.00488   -0.00603
C9    1    0.073598   -0.017253    0.179935    11.00000    0.06367    0.04997 =
         0.05843   -0.01672   -0.01406   -0.02406
C10   1    0.377007    0.017351    0.331962    11.00000    0.04405    0.03194 =
         0.04055   -0.00158   -0.00886   -0.00163
C11   1    0.243212    0.216807    0.024283    11.00000    0.06512    0.06703 =
         0.02975   -0.00688   -0.01243   -0.01918
C12   1    0.433881    0.266247    0.038567    11.00000    0.05357    0.03779 =
         0.02769   -0.00342    0.00200   -0.00985
H4    2   -0.113313    0.339726    0.132569    11.00000    0.05967
H21   2    0.056904    0.133605    0.478624    11.00000    0.03909
H22   2   -0.034956    0.332353    0.495589    11.00000    0.04843
H31   2   -0.254954    0.336226    0.357874    11.00000    0.06401
H32   2   -0.182290    0.137318    0.347175    11.00000    0.05909
H71   2   -0.002626    0.544923    0.265751    11.00000    0.05116
H72   2    0.165482    0.500745    0.151519    11.00000    0.03475
H91   2    0.027195   -0.062591    0.274343    11.00000    0.06306
H92   2   -0.029158   -0.010341    0.127600    11.00000    0.09009
H93   2    0.177348   -0.102205    0.142877    11.00000    0.06830
H101  2    0.470425    0.048561    0.378947    11.00000    0.06975
H102  2    0.277366   -0.046303    0.391240    11.00000    0.05523
H103  2    0.446108   -0.059501    0.270104    11.00000    0.06319
H110  2    0.171265    0.313764   -0.024738    11.00000    0.08202
H111  2    0.266590    0.130780   -0.026965    11.00000    0.07848
H10   2    0.397342    0.577291    0.253365    11.00000    0.05382
H11   2    0.479164    0.583358    0.382976    11.00000    0.05916
HKLF 4
REM  m4 in P-1
REM R1 =  0.0440 for   1754 Fo > 4sig(Fo)  and  0.0652 for all   2405 data
REM    213 parameters refined using      0 restraints
END
WGHT      0.0553      0.0353
REM Highest difference peak  0.169,  deepest hole -0.205,  1-sigma level  0.040
Q1    1   0.2511  0.2441  0.3079  11.00000  0.05    0.17
Q2    1   0.2151  0.1685  0.2076  11.00000  0.05    0.16
Q3    1   0.3031  0.0970  0.2961  11.00000  0.05    0.16
Q4    1   0.0362  0.2232  0.1693  11.00000  0.05    0.16
Q5    1   0.2489  0.3529  0.3609  11.00000  0.05    0.15
Q6    1   0.1913  0.1928  0.1009  11.00000  0.05    0.14
Q7    1   0.0983  0.3067  0.3747  11.00000  0.05    0.13
Q8    1   0.5080  0.1975  0.4836  11.00000  0.05    0.13
Q9    1   0.1339  0.3973  0.2881  11.00000  0.05    0.13
Q10   1   0.4289  0.3259  0.4752  11.00000  0.05    0.13
Q11   1   0.3365  0.0503 -0.0192  11.00000  0.05    0.13
Q12   1  -0.0658  0.5762  0.2036  11.00000  0.05    0.13
Q13   1   0.1048  0.0801  0.1786  11.00000  0.05    0.12
Q14   1   0.2843  0.3866  0.4835  11.00000  0.05    0.12
Q15   1   0.6418 -0.0832  0.1913  11.00000  0.05    0.12
Q16   1  -0.0941  0.0271  0.1194  11.00000  0.05    0.12
Q17   1  -0.1631  0.4677  0.0734  11.00000  0.05    0.11
Q18   1   0.3748  0.0209  0.4802  11.00000  0.05    0.11
Q19   1   0.5573 -0.0407  0.2848  11.00000  0.05    0.11
Q20   1   0.5695  0.2654  0.2036  11.00000  0.05    0.11
;
data_global
_journal_date_recd_electronic     2013-04-19
_journal_date_accepted     2013-06-21
_journal_name_full     'Acta Crystallographica, Section E'
_journal_year     2013
_journal_volume     69
_journal_issue      7
_journal_page_first     o1168
_journal_page_last     o1168
_journal_paper_category     QO
_journal_paper_doi     10.1107/S1600536813017248
_journal_coeditor_code     QM2095
_publ_contact_author_name     'Marian Gorichko'
_publ_contact_author_address
;
National Taras Shevchenko University,
Department of Chemistry,
Volodymyrska str. 64, 01033 Kyiv, Ukraine
;
_publ_contact_author_email     417lab@gmail.com
_publ_contact_author_fax     ?
_publ_contact_author_phone     ?
_publ_section_title
;
2,6-Dimethyl-4-oxo-3-oxatricyclo[5.2.1.0^2,6^]decane-1-carboxamide
;
loop_
    _publ_author_name
    _publ_author_address
    'Oleksandr Grytsai'
;
National Taras Shevchenko University,
Department of Chemistry,
Volodymyrska str. 64, 01033 Kyiv, Ukraine
;
    'Marian Gorichko'
;
National Taras Shevchenko University,
Department of Chemistry,
Volodymyrska str. 64, 01033 Kyiv, Ukraine
;
