# Supplementary material for: 2,6-Dimethyl-4-oxo-3-oxatri­cyclo­[5.2.1.02,6]decane-1-carboxamide
Source: Acta Crystallogr Sect E Struct Rep Online. 2013 Jun 29;69(Pt 7):o1168. doi: 10.1107/S1600536813017248 (PMC3770427; doi:10.1107/S1600536813017248)
Supplement: Supplementary file 2 [file e-69-o1168-Isup2.hkl]

#
# h,k,l, Fc-squared, Fo-squared, sigma(Fo-squared) and status flag
#
data_I
_shelx_title ' m4 in P-1'
_shelx_refln_list_code          4
_shelx_F_calc_maximum       82.72
_exptl_crystal_F_000       240.00
_reflns_d_resolution_high  0.7840
 
loop_
 _symmetry_equiv_pos_as_xyz
 'x, y, z'
 '-x, -y, -z'
 
_cell_length_a     7.0659
_cell_length_b     7.8206
_cell_length_c    10.4595
_cell_angle_alpha  79.667
_cell_angle_beta   80.471
_cell_angle_gamma  81.579
 
_shelx_F_squared_multiplier     1.000
 
loop_
 _refln_index_h
 _refln_index_k
 _refln_index_l
 _refln_F_squared_calc
 _refln_F_squared_meas
 _refln_F_squared_sigma
 _refln_observed_status
   1   0   0       26.14       27.34      0.52 o
   2   0   0      474.75      461.25      5.21 o
   3   0   0       57.07       57.59      1.41 o
   4   0   0       26.18       25.29      1.55 o
   5   0   0        7.83        7.13      0.78 o
   6   0   0        0.14       -0.17      0.68 o
   7   0   0       38.33       43.61      2.13 o
   8   0   0        5.66        4.60      1.65 o
  -8   1   0        3.83        3.41      1.61 o
  -7   1   0       20.24       23.17      1.95 o
  -6   1   0       20.07       17.15      2.32 o
  -5   1   0        0.19        0.26      0.51 o
  -4   1   0        5.75        4.27      0.66 o
  -3   1   0      131.55      130.81      2.37 o
  -2   1   0      340.57      317.67      4.26 o
  -1   1   0     2659.32     2479.68     24.88 o
   0   1   0      349.04      339.63      3.96 o
   1   1   0      788.45      775.03      9.51 o
   2   1   0      119.72      109.10      1.88 o
   3   1   0       13.21       16.55      0.80 o
   4   1   0        2.95        2.58      0.51 o
   5   1   0       23.42       25.24      1.22 o
   6   1   0        7.65        8.44      1.08 o
   7   1   0       20.90       23.19      1.68 o
   8   1   0       23.35       26.07      3.90 o
  -8   2   0       10.38       12.58      2.25 o
  -7   2   0      125.91      141.18      5.37 o
  -6   2   0       37.09       35.86      2.70 o
  -5   2   0        9.85        8.58      0.88 o
  -4   2   0      229.91      235.78      4.05 o
  -3   2   0      268.34      247.40      4.01 o
  -2   2   0       15.00       14.12      0.64 o
  -1   2   0        3.56        3.43      0.39 o
   0   2   0     1546.54     1525.29     17.23 o
   1   2   0       66.30       65.41      1.51 o
   2   2   0        3.15        3.01      0.39 o
   3   2   0       43.64       44.75      1.33 o
   4   2   0       46.12       51.85      2.10 o
   5   2   0       87.49       89.96      2.95 o
   6   2   0        9.85       12.12      1.20 o
   7   2   0       33.18       35.64      1.99 o
   8   2   0       18.64       23.70      4.10 o
  -8   3   0        2.99        2.17      2.22 o
  -7   3   0        8.55        7.45      1.82 o
  -6   3   0       13.01       13.94      1.33 o
  -5   3   0        4.18        4.98      1.21 o
  -4   3   0       94.45       88.31      2.17 o
  -3   3   0        9.43       11.84      0.83 o
  -2   3   0      452.37      449.71      7.18 o
  -1   3   0      100.83      104.79      2.15 o
   0   3   0      544.23      584.64      7.45 o
   1   3   0       26.69       23.13      0.73 o
   2   3   0        0.22       -0.12      0.26 o
   3   3   0      125.45      120.45      2.56 o
   4   3   0      203.18      217.30      4.12 o
   5   3   0      278.35      265.70      5.06 o
   6   3   0       24.36       23.93      1.56 o
   7   3   0       15.58       14.94      1.46 o
   8   3   0        7.73       10.07      1.61 o
  -7   4   0        0.70        0.31      1.39 o
  -6   4   0        0.13        0.14      0.87 o
  -5   4   0        2.53        3.02      0.82 o
  -4   4   0       75.81       75.00      2.31 o
  -3   4   0        4.93        4.78      0.81 o
  -2   4   0       51.33       50.23      2.04 o
  -1   4   0       67.61       71.74      1.64 o
   0   4   0      495.99      495.29      8.51 o
   1   4   0       10.86       13.14      0.71 o
   2   4   0     1113.93     1172.66     17.33 o
   3   4   0        9.84       10.06      1.04 o
   4   4   0      129.55      130.61      2.90 o
   5   4   0      228.71      224.51      4.53 o
   6   4   0      160.59      148.51      3.61 o
   7   4   0       11.68       11.07      1.35 o
   8   4   0       12.29       15.36      3.43 o
  -7   5   0        0.59       -1.71      1.71 o
  -6   5   0        0.11        2.33      1.86 o
  -5   5   0        6.07        5.33      1.08 o
  -4   5   0        3.21        1.89      0.84 o
  -3   5   0       83.49       85.40      2.71 o
  -2   5   0      142.03      136.27      3.99 o
  -1   5   0       36.35       32.79      1.54 o
   0   5   0        0.31       -0.22      0.35 o
   1   5   0      102.16       98.27      2.15 o
   2   5   0       52.73       51.91      1.92 o
   3   5   0        0.55        0.17      0.77 o
   4   5   0        3.04        4.39      0.71 o
   5   5   0      465.29      448.93      7.84 o
   6   5   0        1.80        0.22      0.89 o
   7   5   0        7.10        7.27      1.43 o
   8   5   0       16.37       19.54      2.40 o
  -6   6   0        0.95        1.62      1.97 o
  -5   6   0        0.11        1.51      0.92 o
  -4   6   0        7.33        7.67      1.21 o
  -3   6   0        1.12        0.97      0.72 o
  -2   6   0      174.36      169.88      5.50 o
  -1   6   0       56.76       60.44      1.99 o
   0   6   0       18.40       19.75      1.98 o
   1   6   0        7.90       11.12      0.80 o
   2   6   0        6.35        5.59      1.01 o
   3   6   0       14.60       18.60      3.50 o
   4   6   0       14.71       13.78      1.34 o
   5   6   0        0.14        0.86      1.06 o
   6   6   0        0.11        1.94      2.21 o
   7   6   0        5.05        4.47      1.54 o
  -5   7   0       14.74       14.60      2.02 o
  -4   7   0        0.72        0.06      0.87 o
  -3   7   0        3.06        2.84      0.92 o
  -2   7   0      117.94      115.92      3.20 o
  -1   7   0       10.83       11.80      1.15 o
   0   7   0       42.15       43.71      2.12 o
   1   7   0       11.73       10.03      1.49 o
   2   7   0        0.63       -0.24      0.79 o
   3   7   0       54.32       43.43      3.43 o
   4   7   0       33.61       31.46      3.19 o
   5   7   0       93.63       88.41     10.44 o
   6   7   0        1.16        0.87      1.22 o
  -4   8   0        0.62        2.10      1.24 o
  -3   8   0        0.94        2.18      1.01 o
  -2   8   0        3.69        3.46      1.07 o
  -1   8   0        0.16       -0.83      0.86 o
   0   8   0        2.56        4.80      1.28 o
   1   8   0        5.86        5.69      1.38 o
   2   8   0       76.52       82.15     10.96 o
   3   8   0       13.97       15.02      2.44 o
   4   8   0        5.27        5.27      1.81 o
   5   8   0        3.57        3.71      1.51 o
  -2   9   0        0.30        1.33      1.19 o
  -1   9   0        0.04       -0.14      1.00 o
   0   9   0        5.14        5.32      1.51 o
   1   9   0        7.79        5.93      2.00 o
   2   9   0        2.26        0.37      1.42 o
   3   9   0        9.73        6.90      2.04 o
   4   9   0        0.30        1.66      1.79 o
  -4  -9   1        6.65        3.02      3.14 o
  -3  -9   1        1.36       -0.38      1.39 o
  -2  -9   1       19.69       16.03      4.05 o
  -1  -9   1        0.34        0.01      1.08 o
   0  -9   1        5.00        6.53      1.66 o
   1  -9   1        1.14        1.56      1.19 o
   2  -9   1        0.37        0.03      1.34 o
  -5  -8   1       18.59       19.29      3.82 o
  -4  -8   1        1.00       -0.46      1.31 o
  -3  -8   1        6.54        4.42      1.63 o
  -2  -8   1       18.17       17.57      2.90 o
  -1  -8   1       87.14       87.43      3.95 o
   0  -8   1        4.87        2.20      1.14 o
   1  -8   1       14.13       16.09      2.06 o
   2  -8   1        6.45        9.26      1.67 o
   3  -8   1        0.18        1.91      1.04 o
   4  -8   1        5.46        5.91      1.41 o
  -6  -7   1        0.00        1.02      1.25 o
  -5  -7   1        0.66        0.95      1.16 o
  -4  -7   1       13.37       18.60      2.60 o
  -3  -7   1       47.01       51.58      7.38 o
  -2  -7   1       31.84       36.78      2.67 o
  -1  -7   1       88.87       90.72      3.71 o
   0  -7   1        6.56        3.87      1.16 o
   1  -7   1        0.17       -0.03      0.72 o
   2  -7   1        0.56        0.30      0.69 o
   3  -7   1       33.47       41.02      2.34 o
   4  -7   1        3.56        4.74      1.14 o
   5  -7   1        0.25        0.95      1.05 o
  -7  -6   1        6.01        5.91      1.70 o
  -6  -6   1        0.11        0.38      1.10 o
  -5  -6   1       51.21       45.53      3.45 o
  -4  -6   1        0.03        0.88      1.15 o
  -3  -6   1       15.19       15.92      2.23 o
  -2  -6   1        0.68       -0.66      0.66 o
  -1  -6   1       28.93       26.49      2.81 o
   0  -6   1        0.32        0.79      0.62 o
   1  -6   1       62.58       57.58      1.93 o
   2  -6   1       17.67       19.23      1.39 o
   3  -6   1        2.57        2.37      0.87 o
   4  -6   1        0.01        0.11      0.76 o
   5  -6   1       16.30       17.68      1.96 o
   6  -6   1        4.17        3.98      1.88 o
  -7  -5   1        8.25        8.72      1.78 o
  -6  -5   1        0.64        0.21      0.85 o
  -5  -5   1        6.74        8.37      1.15 o
  -4  -5   1      249.81      226.63      5.68 o
  -3  -5   1       31.42       28.94      1.51 o
  -2  -5   1       97.77      101.60      2.49 o
  -1  -5   1        7.73        9.56      0.53 o
   0  -5   1        5.79        5.71      0.53 o
   1  -5   1       39.99       43.32      1.59 o
   2  -5   1        1.11        1.79      0.71 o
   3  -5   1        0.73        0.14      0.62 o
   4  -5   1       84.38       77.81      2.74 o
   5  -5   1        0.21        0.53      0.87 o
   6  -5   1        6.70        6.93      1.24 o
   7  -5   1        1.20        2.25      2.06 o
  -8  -4   1       27.90       34.05      3.66 o
  -7  -4   1       14.32       14.09      2.55 o
  -6  -4   1       18.20       17.26      1.35 o
  -5  -4   1      248.80      242.80      5.68 o
  -4  -4   1       10.29       13.57      0.93 o
  -3  -4   1      257.08      255.54      4.24 o
  -2  -4   1      121.38      115.09      2.67 o
  -1  -4   1        0.23        0.15      0.21 o
   0  -4   1       49.11       51.95      1.20 o
   1  -4   1      642.72      620.00      9.49 o
   2  -4   1      167.78      168.21      4.37 o
   3  -4   1      181.86      181.46      4.20 o
   4  -4   1       34.60       35.91      2.91 o
   5  -4   1        2.08        3.16      0.93 o
   6  -4   1        7.40        9.78      1.64 o
   7  -4   1        0.13       -0.60      1.61 o
  -8  -3   1       52.98       51.68      3.44 o
  -7  -3   1        0.47        0.61      0.84 o
  -6  -3   1       51.55       54.87      2.06 o
  -5  -3   1        8.62       11.68      1.26 o
  -4  -3   1       64.03       63.90      1.80 o
  -3  -3   1        4.77        4.90      0.54 o
  -2  -3   1        7.10        7.62      0.43 o
  -1  -3   1       56.20       55.62      1.70 o
   0  -3   1      847.84      867.05     10.06 o
   1  -3   1       24.96       23.38      1.20 o
   2  -3   1      145.80      149.25      3.38 o
   3  -3   1        0.09        0.18      0.57 o
   4  -3   1       55.69       53.63      1.88 o
   5  -3   1        0.12        0.77      0.67 o
   6  -3   1        8.01        8.69      1.14 o
   7  -3   1       16.21       17.84      1.87 o
   8  -3   1        2.57        0.92      1.62 o
  -8  -2   1       33.62       37.52      3.04 o
  -7  -2   1       35.00       39.42      2.03 o
  -6  -2   1      187.38      174.50      3.91 o
  -5  -2   1       23.87       23.98      1.33 o
  -4  -2   1       12.86       14.33      0.86 o
  -3  -2   1      537.15      547.31      8.49 o
  -2  -2   1       51.04       44.20      0.91 o
  -1  -2   1       60.30       49.13      1.11 o
   0  -2   1      518.27      485.10      6.15 o
   1  -2   1     1000.75     1037.78     15.01 o
   2  -2   1      422.10      403.38      6.43 o
   3  -2   1       88.60       81.92      1.87 o
   4  -2   1      116.71      109.74      2.43 o
   5  -2   1        4.15        4.27      0.98 o
   6  -2   1       11.81       11.91      1.24 o
   7  -2   1       66.49       73.97      2.90 o
   8  -2   1        8.27        6.34      1.93 o
  -8  -1   1        0.52       -0.16      1.32 o
  -7  -1   1       80.29       77.30      3.02 o
  -6  -1   1       99.18       98.49      2.71 o
  -5  -1   1       59.87       60.49      1.89 o
  -4  -1   1      221.43      234.91      4.28 o
  -3  -1   1        1.39        0.93      0.40 o
  -2  -1   1      272.01      289.41      3.87 o
  -1  -1   1      299.32      325.74      5.00 o
   0  -1   1     6285.45     5579.17     63.15 o
   1  -1   1      383.69      345.93      7.58 o
   2  -1   1        0.00       -0.30      0.30 o
   3  -1   1        1.58        1.44      0.44 o
   4  -1   1      171.80      166.95      3.12 o
   5  -1   1        0.07       -0.24      0.59 o
   6  -1   1        1.03       -0.67      0.83 o
   7  -1   1        3.46        3.79      1.03 o
   8  -1   1       11.65       12.98      2.69 o
  -8   0   1        4.01        6.13      1.80 o
  -7   0   1        7.96        8.33      1.71 o
  -6   0   1      142.36      138.83      3.33 o
  -5   0   1       23.82       22.64      1.09 o
  -4   0   1        3.19        3.48      0.52 o
  -3   0   1       27.19       32.70      0.94 o
  -2   0   1       10.04        8.84      0.37 o
  -1   0   1     1745.47     1655.93     16.85 o
   0   0   1        1.52        1.21      0.17 o
   1   0   1     3791.34     3299.91     46.34 o
   2   0   1     1108.51     1050.18     20.03 o
   3   0   1     2258.46     2166.23     28.49 o
   4   0   1      175.13      167.38      3.07 o
   5   0   1       42.99       38.96      1.68 o
   6   0   1       50.20       48.95      2.69 o
   7   0   1        0.11       -0.32      0.80 o
   8   0   1        0.57       -0.04      1.30 o
  -8   1   1        0.40        0.99      1.40 o
  -7   1   1       79.15       79.30      4.07 o
  -6   1   1       38.89       39.14      1.74 o
  -5   1   1        8.54        7.75      0.77 o
  -4   1   1       78.36       80.14      1.79 o
  -3   1   1       62.80       62.03      1.56 o
  -2   1   1       13.18       13.82      0.46 o
  -1   1   1      153.93      164.58      2.00 o
   0   1   1     2101.08     1979.26     22.31 o
   1   1   1      358.85      337.27      4.07 o
   2   1   1      785.71      814.32     11.04 o
   3   1   1      318.65      332.32      5.58 o
   4   1   1        0.11       -0.11      0.41 o
   5   1   1       14.57       15.28      1.16 o
   6   1   1       14.91       13.83      1.25 o
   7   1   1        0.69        1.78      0.93 o
   8   1   1        0.56       -0.20      1.02 o
  -8   2   1        0.71        1.56      1.58 o
  -7   2   1       21.72       23.02      2.58 o
  -6   2   1      105.47      107.65      3.36 o
  -5   2   1       47.65       49.81      2.14 o
  -4   2   1      170.58      176.08      3.19 o
  -3   2   1      309.02      305.16      4.70 o
  -2   2   1        1.95        1.67      0.35 o
  -1   2   1     6842.89     6405.81     76.54 o
   0   2   1      414.30      377.31      5.24 o
   1   2   1      567.79      562.35      7.67 o
   2   2   1        0.30       -0.16      0.51 o
   3   2   1        9.06        9.83      0.82 o
   4   2   1      128.30      125.77      2.76 o
   5   2   1       46.47       49.20      1.80 o
   6   2   1       12.19       11.20      1.19 o
   7   2   1       16.71       15.98      1.49 o
   8   2   1        3.16        3.73      1.26 o
  -7   3   1       25.14       26.27      2.83 o
  -6   3   1       16.95       17.81      2.46 o
  -5   3   1        3.87        2.49      0.76 o
  -4   3   1        0.20        0.63      0.50 o
  -3   3   1       51.74       43.22      1.53 o
  -2   3   1      616.46      613.03      8.68 o
  -1   3   1      474.52      460.18      6.52 o
   0   3   1      247.29      241.05      3.64 o
   1   3   1       99.54      109.00      1.94 o
   2   3   1     1060.34     1103.52     18.25 o
   3   3   1      154.15      137.26      2.83 o
   4   3   1      108.55      113.90      2.97 o
   5   3   1       69.07       69.61      2.14 o
   6   3   1      224.21      209.45      4.51 o
   7   3   1       47.75       49.59      2.30 o
   8   3   1        3.35        0.76      1.20 o
  -7   4   1        0.00       -1.25      1.25 o
  -6   4   1        8.56        8.07      1.90 o
  -5   4   1       31.43       33.63      2.32 o
  -4   4   1        6.68        7.39      0.91 o
  -3   4   1       10.64        9.73      0.83 o
  -2   4   1      145.02      158.53      3.22 o
  -1   4   1      232.18      262.65      5.97 o
   0   4   1      186.94      187.67      3.12 o
   1   4   1       22.89       25.12      0.96 o
   2   4   1        7.63        7.00      0.79 o
   3   4   1       15.42       15.91      1.09 o
   4   4   1        0.14        0.18      0.62 o
   5   4   1      643.32      625.28     10.29 o
   6   4   1       21.58       19.50      1.54 o
   7   4   1        0.36        0.05      0.87 o
   8   4   1       12.65       12.24      1.57 o
  -6   5   1        0.54       -0.69      1.28 o
  -5   5   1       12.54       11.22      1.22 o
  -4   5   1        9.63       10.39      1.20 o
  -3   5   1        8.53        9.01      1.11 o
  -2   5   1      293.54      294.24      6.01 o
  -1   5   1      529.86      555.35      9.97 o
   0   5   1       18.98       19.12      1.08 o
   1   5   1       27.06       27.47      1.28 o
   2   5   1        5.66        5.81      0.68 o
   3   5   1       27.70       30.98      3.34 o
   4   5   1       38.14       39.22      1.88 o
   5   5   1        1.91        1.92      0.92 o
   6   5   1        8.00        9.13      1.15 o
   7   5   1        8.18       11.11      1.60 o
   8   5   1        1.04        0.00      1.23 o
  -6   6   1        1.40        2.74      2.06 o
  -5   6   1       25.75       23.74      3.66 o
  -4   6   1        0.19       -0.12      0.73 o
  -3   6   1       12.13       13.12      1.42 o
  -2   6   1      160.61      156.48      3.99 o
  -1   6   1      363.24      348.39      7.36 o
   0   6   1        0.59        0.05      0.60 o
   1   6   1      168.21      168.81      4.00 o
   2   6   1        3.07        3.61      0.80 o
   3   6   1       10.02       11.52      2.29 o
   4   6   1       26.20       29.10      2.38 o
   5   6   1        0.12        0.86      1.07 o
   6   6   1        3.08        2.23      1.27 o
   7   6   1        8.24       10.50      1.89 o
  -5   7   1        0.69        0.89      1.83 o
  -4   7   1       12.10       10.08      1.44 o
  -3   7   1        0.21       -0.02      0.71 o
  -2   7   1       33.02       32.75      2.68 o
  -1   7   1       24.52       24.69      1.58 o
   0   7   1        2.80        2.87      0.86 o
   1   7   1       41.77       39.88      1.92 o
   2   7   1       41.07       46.26      3.46 o
   3   7   1        9.41        5.17      1.52 o
   4   7   1       56.97       49.62      6.39 o
   5   7   1        4.29        3.90      1.42 o
   6   7   1        2.49        1.25      1.29 o
   7   7   1       16.23       20.46      3.70 o
  -4   8   1        2.14        4.32      1.43 o
  -3   8   1        2.90        3.97      1.05 o
  -2   8   1        3.13        1.60      0.86 o
  -1   8   1        6.48        6.28      1.18 o
   0   8   1       10.78        9.94      1.60 o
   1   8   1       23.04       22.01      2.22 o
   2   8   1        0.37        1.58      1.23 o
   3   8   1       44.99       44.82     10.42 o
   4   8   1        9.29       11.08      1.91 o
   5   8   1        4.43        4.97      1.55 o
   6   8   1        9.83       15.68      5.49 o
  -2   9   1        4.11        5.91      1.52 o
  -1   9   1       16.79       20.68      2.41 o
   0   9   1        2.81        3.24      1.30 o
   1   9   1        0.54        1.26      1.38 o
   2   9   1        3.12       -0.39      1.90 o
   3   9   1        0.13        0.42      1.44 o
   4   9   1       54.23       51.40      4.58 o
  -3  -9   2        2.96        2.08      1.73 o
  -2  -9   2        7.89        6.20      2.04 o
  -1  -9   2       54.53       64.74      5.21 o
   0  -9   2        0.14       -1.13      1.24 o
   1  -9   2        3.31        1.79      1.50 o
  -5  -8   2        0.35        4.19      1.83 o
  -4  -8   2        0.59       -0.25      1.40 o
  -3  -8   2        8.23        6.77      1.97 o
  -2  -8   2        6.35        9.79      1.75 o
  -1  -8   2       67.67       68.29      3.90 o
   0  -8   2        0.96       -0.32      0.96 o
   1  -8   2        8.50       10.33      1.78 o
   2  -8   2        1.82        1.93      1.19 o
   3  -8   2        2.87        4.87      1.45 o
  -6  -7   2        3.64        4.46      1.55 o
  -5  -7   2        3.18        3.17      2.00 o
  -4  -7   2       10.84        8.34      2.07 o
  -3  -7   2       13.18       12.75      1.81 o
  -2  -7   2       23.86       23.18      2.28 o
  -1  -7   2       34.21       37.12      2.75 o
   0  -7   2        2.08        1.16      1.01 o
   1  -7   2        2.46        1.00      1.03 o
   2  -7   2       22.14       22.22      1.82 o
   3  -7   2        1.71        3.50      1.05 o
   4  -7   2        0.41        1.57      1.26 o
   5  -7   2        2.88        4.65      1.43 o
  -7  -6   2        4.62        6.59      1.82 o
  -6  -6   2        2.29        3.60      2.21 o
  -5  -6   2       17.96       20.50      2.22 o
  -4  -6   2       42.05       35.85      8.51 o
  -3  -6   2       42.78       43.84      2.75 o
  -2  -6   2       15.25       12.71      2.44 o
  -1  -6   2       19.93       22.90      2.73 o
   0  -6   2       98.69       88.38      2.68 o
   1  -6   2        0.20       -0.08      0.54 o
   2  -6   2        5.05        5.94      0.95 o
   3  -6   2        3.78        3.16      0.93 o
   4  -6   2       10.93       12.17      1.87 o
   5  -6   2        0.06       -0.43      0.83 o
   6  -6   2        0.23        1.27      1.03 o
  -7  -5   2        7.24        9.50      1.78 o
  -6  -5   2        1.32        1.86      1.18 o
  -5  -5   2       25.22       25.72      2.28 o
  -4  -5   2      108.80      119.18      7.27 o
  -3  -5   2       26.51       25.78      2.03 o
  -2  -5   2       57.67       53.50      5.87 o
  -1  -5   2       88.53       85.73      3.15 o
   0  -5   2        7.91        7.33      0.85 o
   1  -5   2        0.34       -0.18      0.45 o
   2  -5   2       45.49       49.98      1.86 o
   3  -5   2       29.28       28.03      2.86 o
   4  -5   2        1.22        0.52      0.76 o
   5  -5   2        2.69        2.27      0.93 o
   6  -5   2       12.06       14.29      1.71 o
  -8  -4   2        7.82       10.02      3.61 o
  -7  -4   2       16.21       13.29      2.24 o
  -6  -4   2        6.07        5.56      1.15 o
  -5  -4   2       10.17       10.97      1.02 o
  -4  -4   2       15.67       15.09      1.20 o
  -3  -4   2       26.82       28.06      1.73 o
  -2  -4   2       16.35       22.06      2.21 o
  -1  -4   2       18.20       17.03      1.44 o
   0  -4   2      329.22      337.05      5.56 o
   1  -4   2       12.43       13.53      1.01 o
   2  -4   2        2.35        2.23      0.64 o
   3  -4   2       21.81       23.38      1.81 o
   4  -4   2      336.35      313.89      6.68 o
   5  -4   2        1.45        2.04      1.21 o
   6  -4   2       21.15       22.34      1.92 o
   7  -4   2        0.06        0.88      1.25 o
  -8  -3   2        7.67        7.27      2.27 o
  -7  -3   2        3.10        4.11      1.32 o
  -6  -3   2        2.72        3.05      0.84 o
  -5  -3   2       28.33       28.44      1.45 o
  -4  -3   2       29.50       31.55      1.51 o
  -3  -3   2       92.92       98.35      2.13 o
  -2  -3   2        4.10        4.79      0.48 o
  -1  -3   2       71.07       87.68      2.34 o
   0  -3   2      134.48      141.03      3.22 o
   1  -3   2       24.93       28.50      1.00 o
   2  -3   2        0.22        0.21      0.45 o
   3  -3   2        1.39        1.53      0.64 o
   4  -3   2       79.50       83.95      2.68 o
   5  -3   2       61.46       57.61      2.44 o
   6  -3   2        1.27        1.56      0.84 o
   7  -3   2       28.30       25.47      1.89 o
   8  -3   2        5.14        4.26      1.74 o
  -8  -2   2        0.04        0.98      1.40 o
  -7  -2   2       50.33       43.09      4.19 o
  -6  -2   2      181.69      173.54      3.88 o
  -5  -2   2      132.46      135.76      2.78 o
  -4  -2   2      538.31      529.23      7.73 o
  -3  -2   2      798.22      830.31     12.47 o
  -2  -2   2       83.29       84.24      1.42 o
  -1  -2   2        4.11        4.29      0.28 o
   0  -2   2      492.41      459.24      6.44 o
   1  -2   2      222.62      220.90      5.18 o
   2  -2   2      847.07      853.16     12.80 o
   3  -2   2        6.16        5.36      0.70 o
   4  -2   2      206.62      203.55      4.14 o
   5  -2   2        6.30        6.48      1.03 o
   6  -2   2       13.87       14.16      1.38 o
   7  -2   2        1.31        0.35      0.85 o
   8  -2   2       15.04       17.63      2.47 o
  -8  -1   2        0.01        0.11      1.38 o
  -7  -1   2        0.00        0.22      1.11 o
  -6  -1   2      150.10      141.80      3.69 o
  -5  -1   2        2.91        5.01      0.67 o
  -4  -1   2       12.68       14.39      0.82 o
  -3  -1   2        9.30        8.48      0.56 o
  -2  -1   2      446.94      467.81      5.99 o
  -1  -1   2        0.00       -0.10      0.18 o
   0  -1   2      122.27      120.33      1.81 o
   1  -1   2        8.39        6.95      0.62 o
   2  -1   2       45.28       39.97      1.37 o
   3  -1   2       89.63       81.11      2.07 o
   4  -1   2       87.33       81.64      2.19 o
   5  -1   2        0.29       -0.09      0.62 o
   6  -1   2        1.53        2.17      0.83 o
   7  -1   2        9.74        9.54      1.27 o
   8  -1   2        1.64        2.74      1.44 o
  -8   0   2        3.26        2.39      1.56 o
  -7   0   2        1.42        2.20      1.28 o
  -6   0   2       83.24       77.22      2.61 o
  -5   0   2       62.61       65.91      1.91 o
  -4   0   2       16.18       16.04      1.11 o
  -3   0   2      248.88      275.58      3.76 o
  -2   0   2      115.25      121.31      1.67 o
  -1   0   2      717.32      719.43      7.83 o
   0   0   2      169.95      151.62      2.08 o
   1   0   2     1032.28      998.08     16.19 o
   2   0   2      858.66      851.21     11.59 o
   3   0   2       12.29       10.96      0.80 o
   4   0   2      208.82      201.49      3.59 o
   5   0   2        1.44        2.49      0.71 o
   6   0   2      181.45      174.62      4.76 o
   7   0   2        1.68        2.29      0.94 o
   8   0   2       12.91       15.44      1.67 o
  -8   1   2        1.77        0.29      1.47 o
  -7   1   2        0.02        1.43      1.25 o
  -6   1   2       40.73       33.63      2.64 o
  -5   1   2        1.35        1.44      0.49 o
  -4   1   2       59.40       61.51      1.41 o
  -3   1   2        1.19        1.34      0.25 o
  -2   1   2        2.39        1.95      0.42 o
  -1   1   2     2221.43     2145.90     23.02 o
   0   1   2       71.04       71.89      0.98 o
   1   1   2       50.19       46.88      1.28 o
   2   1   2      149.99      144.79      3.30 o
   3   1   2       30.09       32.60      1.15 o
   4   1   2       45.17       39.84      1.45 o
   5   1   2       65.86       68.34      2.11 o
   6   1   2       13.20       13.75      1.28 o
   7   1   2        6.48        7.02      1.16 o
   8   1   2        3.40        2.67      1.22 o
   9   1   2        5.10        8.84      3.47 o
  -8   2   2        0.03       -1.42      1.42 o
  -7   2   2        4.84        2.27      2.10 o
  -6   2   2       64.02       67.27      6.24 o
  -5   2   2        4.36        4.58      0.71 o
  -4   2   2       40.90       44.07      1.26 o
  -3   2   2      108.29       97.36      1.69 o
  -2   2   2     1059.10     1072.49     13.23 o
  -1   2   2      487.50      486.29      6.19 o
   0   2   2     1327.84     1316.03     17.34 o
   1   2   2     1316.47     1303.95     21.19 o
   2   2   2     1785.56     1804.02     23.92 o
   3   2   2       80.34       94.06      1.92 o
   4   2   2        4.55        5.03      0.77 o
   5   2   2      114.87      106.67      4.47 o
   6   2   2       53.58       49.71      2.90 o
   7   2   2        0.36        0.07      0.82 o
   8   2   2       10.42        9.37      1.42 o
  -7   3   2        1.06        1.06      1.35 o
  -6   3   2       24.28       23.71      2.52 o
  -5   3   2       12.39       14.89      1.58 o
  -4   3   2        1.92        1.02      0.50 o
  -3   3   2       22.62       22.30      1.00 o
  -2   3   2      460.59      483.80      7.00 o
  -1   3   2     1298.88     1346.58     17.97 o
   0   3   2      402.52      392.17      6.14 o
   1   3   2      370.36      363.62      5.77 o
   2   3   2      476.14      489.20      7.71 o
   3   3   2        0.06       -0.01      0.44 o
   4   3   2        0.00        0.37      0.55 o
   5   3   2      232.37      216.68      4.95 o
   6   3   2       19.90       18.96      1.46 o
   7   3   2        5.83        5.46      1.30 o
   8   3   2       11.25        9.95      1.45 o
  -7   4   2       11.69       11.53      2.26 o
  -6   4   2       39.78       35.22      3.05 o
  -5   4   2       72.39       71.12      9.49 o
  -4   4   2       42.63       42.01      1.88 o
  -3   4   2       23.17       25.27      1.15 o
  -2   4   2       38.95       32.87      1.22 o
  -1   4   2       81.30       84.17      2.05 o
   0   4   2       33.86       45.77      2.25 o
   1   4   2      106.09      114.11      2.38 o
   2   4   2       95.06      108.28      2.70 o
   3   4   2      343.22      356.62      6.87 o
   4   4   2      128.91      133.97      3.43 o
   5   4   2       37.42       33.29      2.07 o
   6   4   2       27.52       29.05      1.74 o
   7   4   2        8.01       11.23      1.37 o
   8   4   2       11.92       15.52      1.68 o
  -6   5   2       13.58       14.71      2.31 o
  -5   5   2        0.27       -0.31      1.12 o
  -4   5   2       14.57       14.72      1.21 o
  -3   5   2        0.89        1.46      0.70 o
  -2   5   2       54.87       53.60      2.28 o
  -1   5   2      346.11      333.76      9.83 o
   0   5   2       98.34       99.96      2.78 o
   1   5   2      417.03      402.53      8.66 o
   2   5   2      338.94      330.91      7.37 o
   3   5   2       11.49       12.66      1.12 o
   4   5   2       55.02       55.02      2.20 o
   5   5   2       16.67       17.95      1.53 o
   6   5   2       28.84       29.83      1.81 o
   7   5   2        3.33        2.60      1.05 o
   8   5   2        0.12       -0.18      1.43 o
  -6   6   2        3.70        0.94      1.97 o
  -5   6   2        0.68        0.61      1.63 o
  -4   6   2        4.46        3.58      1.00 o
  -3   6   2        0.26        0.06      0.70 o
  -2   6   2       58.80       58.46      2.29 o
  -1   6   2       37.16       40.89      2.27 o
   0   6   2        8.19        9.14      1.08 o
   1   6   2       55.31       54.98      2.26 o
   2   6   2        0.01       -0.29      0.59 o
   3   6   2       17.45       21.47      1.49 o
   4   6   2      255.98      261.70      5.88 o
   5   6   2        0.40        0.77      0.83 o
   6   6   2        0.31        1.36      1.14 o
   7   6   2        3.28        4.58      1.68 o
  -5   7   2        5.46        2.54      2.06 o
  -4   7   2        0.13       -0.12      1.07 o
  -3   7   2       17.55       17.27      1.62 o
  -2   7   2        5.42        6.11      1.08 o
  -1   7   2      142.52      134.92      4.28 o
   0   7   2       27.94       27.12      1.81 o
   1   7   2        7.94        8.73      1.21 o
   2   7   2        0.02        0.26      0.66 o
   3   7   2      106.74       99.06      3.96 o
   4   7   2       26.20       25.02      2.30 o
   5   7   2        1.54        1.69      1.18 o
   6   7   2       10.38       13.07      2.10 o
   7   7   2        1.18        1.04      2.51 o
  -4   8   2        1.00        0.60      1.74 o
  -3   8   2       53.01       62.34      3.51 o
  -2   8   2        8.04        9.31      1.38 o
  -1   8   2        2.75        4.46      0.95 o
   0   8   2       34.54       30.69      1.73 o
   1   8   2        1.03       -0.02      1.03 o
   2   8   2       20.31       15.82      2.30 o
   3   8   2       24.83       17.89      4.69 o
   4   8   2       15.36       15.61      2.09 o
   5   8   2       17.16       18.25      2.32 o
   6   8   2        0.93        0.47      2.30 o
  -2   9   2        2.69        4.18      1.39 o
  -1   9   2        5.78        5.15      1.45 o
   0   9   2        3.85        3.83      1.63 o
   1   9   2       12.53       11.89      3.03 o
   2   9   2        1.23        0.61      1.27 o
   3   9   2       16.61       16.04      2.18 o
   4   9   2       10.84       11.40      3.41 o
  -2  -9   3        0.40        1.21      3.50 o
  -1  -9   3        1.04        1.19      1.69 o
   0  -9   3       13.03       16.05      2.90 o
  -4  -8   3       10.84        9.62      2.32 o
  -3  -8   3        1.19        1.38      1.50 o
  -2  -8   3       25.03       23.97      3.18 o
  -1  -8   3        7.18        9.17      2.20 o
   0  -8   3        8.15       10.62      2.38 o
   1  -8   3        0.08       -0.97      0.97 o
   2  -8   3       12.39       11.99      1.94 o
   3  -8   3       28.56       31.78      3.70 o
  -5  -7   3        0.57       -0.36      1.50 o
  -4  -7   3        9.28        6.90      1.93 o
  -3  -7   3        0.22        0.24      0.97 o
  -2  -7   3       61.80       62.01      3.52 o
  -1  -7   3       14.50       20.25      2.21 o
   0  -7   3       95.95       87.70      5.31 o
   1  -7   3       34.48       32.60      2.67 o
   2  -7   3       17.18       15.97      2.05 o
   3  -7   3        4.50        7.03      1.47 o
   4  -7   3       13.65       17.67      2.40 o
  -6  -6   3        1.12        1.09      1.16 o
  -5  -6   3        8.76        8.19      1.97 o
  -4  -6   3        0.02       -0.74      1.18 o
  -3  -6   3       21.63       18.99      1.98 o
  -2  -6   3      108.84      101.66      3.91 o
  -1  -6   3      158.75      156.63      5.03 o
   0  -6   3        3.53        1.34      1.04 o
   1  -6   3       27.49       25.73      2.26 o
   2  -6   3        8.38        8.42      1.03 o
   3  -6   3        0.25        0.57      0.71 o
   4  -6   3        8.53        9.81      1.35 o
   5  -6   3        3.84        3.21      1.05 o
   6  -6   3        2.93        3.58      1.34 o
  -7  -5   3       11.48       19.11      4.84 o
  -6  -5   3       17.13       19.92      2.36 o
  -5  -5   3        0.00       -0.59      0.97 o
  -4  -5   3        2.80        2.43      1.33 o
  -3  -5   3       90.59       78.44      5.57 o
  -2  -5   3        3.46        4.40      1.08 o
  -1  -5   3       17.57       19.11      1.77 o
   0  -5   3       50.16       46.47      2.32 o
   1  -5   3        6.38        9.11      0.99 o
   2  -5   3        9.04        8.49      0.94 o
   3  -5   3       72.01       69.26      4.07 o
   4  -5   3       38.45       31.84      2.03 o
   5  -5   3        6.83       10.02      1.74 o
   6  -5   3        6.66        6.48      1.37 o
  -7  -4   3        5.48        4.00      2.78 o
  -6  -4   3       19.53       21.44      1.72 o
  -5  -4   3        7.84        8.33      1.10 o
  -4  -4   3       60.69       61.15      1.90 o
  -3  -4   3       11.38       10.87      0.87 o
  -2  -4   3      331.99      316.83      7.53 o
  -1  -4   3        4.07        4.29      0.92 o
   0  -4   3       15.40       18.81      1.10 o
   1  -4   3       10.68       12.17      0.87 o
   2  -4   3       18.63       19.70      1.44 o
   3  -4   3       58.90       46.06      2.36 o
   4  -4   3       39.86       36.08      2.05 o
   5  -4   3       12.39       11.47      1.50 o
   6  -4   3        1.00        0.91      0.93 o
   7  -4   3        1.30        2.80      1.21 o
  -8  -3   3        0.10       -1.03      1.62 o
  -7  -3   3        0.16       -1.20      1.20 o
  -6  -3   3       26.77       25.75      1.54 o
  -5  -3   3       16.80       17.19      1.20 o
  -4  -3   3        1.38        1.38      0.57 o
  -3  -3   3      178.82      187.28      3.48 o
  -2  -3   3      154.04      164.69      2.48 o
  -1  -3   3        7.94        7.26      0.44 o
   0  -3   3       10.51       10.27      0.62 o
   1  -3   3      149.23      150.64      3.47 o
   2  -3   3       22.13       25.28      1.55 o
   3  -3   3       76.93       85.53      2.81 o
   4  -3   3       86.02       74.11      2.58 o
   5  -3   3       38.06       36.38      4.89 o
   6  -3   3        1.93        2.68      1.02 o
   7  -3   3        1.13        0.25      1.04 o
  -8  -2   3       11.37       10.80      2.07 o
  -7  -2   3        0.14        0.09      1.12 o
  -6  -2   3        7.91        5.58      0.92 o
  -5  -2   3        5.43        4.41      0.68 o
  -4  -2   3        3.94        3.60      0.54 o
  -3  -2   3       90.69       95.20      2.01 o
  -2  -2   3     1355.41     1453.21     17.77 o
  -1  -2   3      441.76      453.60      5.89 o
   0  -2   3       71.48       81.96      1.91 o
   1  -2   3      134.82      156.78      3.04 o
   2  -2   3       54.35       50.00      1.75 o
   3  -2   3      417.21      408.66      8.64 o
   4  -2   3        3.68        3.85      0.88 o
   5  -2   3      212.67      224.27      6.13 o
   6  -2   3        9.91       11.06      1.27 o
   7  -2   3       16.47       17.27      1.61 o
   8  -2   3        0.09       -0.07      1.16 o
  -8  -1   3        0.41       -0.50      1.35 o
  -7  -1   3       10.87       11.07      1.82 o
  -6  -1   3        3.92        2.61      1.13 o
  -5  -1   3        0.41       -0.06      0.48 o
  -4  -1   3        0.39        0.45      0.40 o
  -3  -1   3      622.44      687.66     11.83 o
  -2  -1   3        3.53        3.06      0.36 o
  -1  -1   3       41.28       45.26      0.87 o
   0  -1   3       72.44       79.28      1.68 o
   1  -1   3        1.45        1.04      0.38 o
   2  -1   3        4.91        5.18      0.68 o
   3  -1   3       82.92       89.63      2.51 o
   4  -1   3       34.03       35.58      2.13 o
   5  -1   3       38.84       32.55      1.69 o
   6  -1   3       82.35       81.40      2.64 o
   7  -1   3        1.81        1.36      0.90 o
   8  -1   3       26.29       27.31      2.12 o
  -8   0   3        1.96        5.16      1.86 o
  -7   0   3       18.97       17.31      2.22 o
  -6   0   3        1.61        0.84      1.07 o
  -5   0   3      142.03      135.88      2.55 o
  -4   0   3      131.83      130.66      2.09 o
  -3   0   3        4.11        4.10      0.30 o
  -2   0   3      740.15      806.69     12.44 o
  -1   0   3      577.23      571.88      6.69 o
   0   0   3       71.26       61.90      1.24 o
   1   0   3      912.66      878.40     12.98 o
   2   0   3       73.94       85.85      1.90 o
   3   0   3      206.18      216.04      4.00 o
   4   0   3       16.36       20.33      1.33 o
   5   0   3       51.39       51.72      1.95 o
   6   0   3       17.52       18.78      1.63 o
   7   0   3        4.85        4.37      1.06 o
   8   0   3        0.09       -0.92      0.92 o
  -8   1   3        0.01       -0.45      1.46 o
  -7   1   3       11.16       11.36      1.96 o
  -6   1   3       57.96       64.48      4.20 o
  -5   1   3        4.38        4.25      0.67 o
  -4   1   3       10.92       10.95      1.36 o
  -3   1   3       56.10       53.08      2.21 o
  -2   1   3       87.05       93.23      2.81 o
  -1   1   3      486.80      528.54      6.22 o
   0   1   3       37.12       33.56      0.83 o
   1   1   3        1.27        0.99      0.30 o
   2   1   3      806.99      817.02     12.25 o
   3   1   3      686.38      700.83      9.86 o
   4   1   3        6.24        4.58      0.76 o
   5   1   3      103.77      100.30      4.65 o
   6   1   3      115.27      106.91      3.87 o
   7   1   3        0.77        0.50      0.84 o
   8   1   3        0.34        0.11      0.97 o
  -7   2   3        1.24        3.14      1.54 o
  -6   2   3        1.07        0.31      1.36 o
  -5   2   3       15.35       15.81      1.87 o
  -4   2   3       19.69       23.81      0.80 o
  -3   2   3       34.72       34.94      3.57 o
  -2   2   3      528.02      539.19      8.29 o
  -1   2   3      392.29      400.95      5.21 o
   0   2   3        0.16        0.22      0.32 o
   1   2   3      876.41      884.36     13.11 o
   2   2   3      766.98      850.36     11.65 o
   3   2   3     1037.10     1075.75     14.73 o
   4   2   3       53.10       53.32      1.85 o
   5   2   3       58.85       54.43      2.13 o
   6   2   3       65.75       64.38      3.49 o
   7   2   3       55.54       60.55      3.62 o
   8   2   3        6.66        4.48      1.44 o
  -7   3   3        8.13        7.39      2.45 o
  -6   3   3       33.09       33.12      4.14 o
  -5   3   3       46.01       47.26      3.12 o
  -4   3   3        8.10        9.08      0.62 o
  -3   3   3       47.23       48.99      1.28 o
  -2   3   3        1.20        1.25      0.38 o
  -1   3   3      101.53      110.06      2.29 o
   0   3   3        5.50        6.69      0.55 o
   1   3   3        0.00       -0.46      0.46 o
   2   3   3       28.65       24.78      1.20 o
   3   3   3      843.64      898.79     13.69 o
   4   3   3        2.11        2.09      0.67 o
   5   3   3        8.32        7.53      1.08 o
   6   3   3       86.37       83.16      2.89 o
   7   3   3        7.32        6.95      1.33 o
   8   3   3        1.75        1.85      1.09 o
  -7   4   3        1.09        1.74      1.55 o
  -6   4   3       22.02       21.21      2.49 o
  -5   4   3       19.36       20.84      2.30 o
  -4   4   3      118.09      117.13      2.81 o
  -3   4   3       87.46       92.13      2.07 o
  -2   4   3        4.16        6.83      0.98 o
  -1   4   3        4.52        3.22      0.57 o
   0   4   3       56.73       55.32      1.75 o
   1   4   3      182.72      208.00      3.86 o
   2   4   3      299.07      301.14      5.88 o
   3   4   3       41.41       47.43      2.18 o
   4   4   3        6.12        6.47      0.96 o
   5   4   3       16.67       19.78      1.67 o
   6   4   3        1.16        0.79      0.88 o
   7   4   3        4.87        6.20      1.21 o
   8   4   3        0.16       -0.47      1.20 o
  -6   5   3        0.08        1.41      1.94 o
  -5   5   3       31.28       33.39      2.95 o
  -4   5   3        6.74        7.65      0.96 o
  -3   5   3        4.12        6.23      0.85 o
  -2   5   3       26.68       33.66      1.69 o
  -1   5   3        0.19        0.05      0.54 o
   0   5   3       56.53       62.43      2.35 o
   1   5   3        1.46        1.58      0.63 o
   2   5   3        9.74       10.39      1.03 o
   3   5   3      166.89      180.09      4.23 o
   4   5   3      133.32      116.58      3.27 o
   5   5   3       40.47       38.91      2.40 o
   6   5   3        2.61        3.50      1.16 o
   7   5   3       10.94       12.64      1.69 o
   8   5   3       34.03       41.23      2.85 o
  -6   6   3        3.90        4.16      1.77 o
  -5   6   3       10.69       11.80      2.06 o
  -4   6   3        0.11       -0.01      1.66 o
  -3   6   3        6.39        6.33      0.99 o
  -2   6   3        0.22        0.25      0.66 o
  -1   6   3       63.40       56.94      2.20 o
   0   6   3       52.84       51.89      2.83 o
   1   6   3       73.95       69.77      2.63 o
   2   6   3        0.96        0.41      0.66 o
   3   6   3      145.27      139.48      4.42 o
   4   6   3      135.67      136.82      3.78 o
   5   6   3       19.21       20.94      1.89 o
   6   6   3        7.38        8.34      1.41 o
   7   6   3       43.59       55.02      5.74 o
  -5   7   3        0.14        0.18      1.91 o
  -4   7   3        2.66        1.16      1.68 o
  -3   7   3       29.77       34.33      3.19 o
  -2   7   3        2.80        3.42      0.93 o
  -1   7   3       17.24       18.01      3.09 o
   0   7   3      101.49       94.83      2.96 o
   1   7   3       67.28       64.23      2.70 o
   2   7   3        2.92        3.40      0.89 o
   3   7   3       75.36       67.52      2.63 o
   4   7   3        0.69        0.76      1.03 o
   5   7   3        4.46        6.10      1.55 o
   6   7   3        5.91        5.52      4.81 o
   7   7   3        4.57        9.21      3.49 o
  -4   8   3        5.26        3.00      2.09 o
  -3   8   3        7.92       10.93      1.83 o
  -2   8   3       26.17       28.78      2.48 o
  -1   8   3       28.34       28.32      2.39 o
   0   8   3       16.77       16.25      1.78 o
   1   8   3        0.38        0.70      0.89 o
   2   8   3       22.19       26.39      2.86 o
   3   8   3       13.59       17.66      2.14 o
   4   8   3       53.39       50.30      8.76 o
   5   8   3        1.44        3.05      1.93 o
   6   8   3        0.03        4.02      2.76 o
  -2   9   3       14.49       13.58      1.98 o
  -1   9   3        7.32        6.85      1.89 o
   0   9   3        0.01        2.36      1.38 o
   1   9   3        2.26        0.79      1.31 o
   2   9   3        7.87        7.51      1.79 o
   3   9   3        3.46        6.29      1.63 o
   4   9   3       12.12       15.00      4.03 o
   5   9   3        3.62        2.26      2.57 o
  -3  -8   4        1.76        1.84      1.25 o
  -2  -8   4        0.25        1.74      1.25 o
  -1  -8   4        0.50       -0.57      1.06 o
   0  -8   4       20.54       21.80      2.53 o
   1  -8   4        9.49        5.90      2.50 o
   2  -8   4       14.46       18.31      2.99 o
  -5  -7   4        0.06       -0.53      1.41 o
  -4  -7   4       11.98       12.48      2.42 o
  -3  -7   4        5.53        6.96      2.97 o
  -2  -7   4        2.63        1.52      1.12 o
  -1  -7   4       10.33        9.96      1.69 o
   0  -7   4        1.48        3.45      1.26 o
   1  -7   4       21.90       26.55      2.61 o
   2  -7   4        0.10        1.39      1.38 o
   3  -7   4        2.11        2.50      1.75 o
   4  -7   4       33.19       27.77      3.53 o
  -6  -6   4        1.97        1.97      1.58 o
  -5  -6   4        6.11        6.33      3.04 o
  -4  -6   4        0.39        0.13      1.23 o
  -3  -6   4      163.60      149.02      5.09 o
  -2  -6   4        4.24        3.22      1.16 o
  -1  -6   4        3.36        3.64      1.19 o
   0  -6   4      124.62      108.44      4.17 o
   1  -6   4       46.77       42.18      2.89 o
   2  -6   4       26.80       32.87      2.11 o
   3  -6   4        0.41        0.77      0.83 o
   4  -6   4        0.81        0.26      0.73 o
   5  -6   4        0.54        0.44      0.89 o
  -6  -5   4        8.54       11.92      2.24 o
  -5  -5   4       21.28       21.06      4.41 o
  -4  -5   4       15.45       16.96      3.75 o
  -3  -5   4      183.84      163.20      5.08 o
  -2  -5   4      172.10      165.42      5.07 o
  -1  -5   4        2.55        3.98      1.05 o
   0  -5   4       37.13       33.84      1.60 o
   1  -5   4       50.00       59.78      1.83 o
   2  -5   4        4.09        3.16      0.76 o
   3  -5   4        4.44        3.56      0.88 o
   4  -5   4        1.27        0.77      0.76 o
   5  -5   4        0.02        0.13      0.87 o
   6  -5   4        1.13        0.55      1.09 o
  -7  -4   4       31.19       34.70      5.74 o
  -6  -4   4        3.82        3.07      1.50 o
  -5  -4   4        4.78        7.54      1.37 o
  -4  -4   4       51.61       49.38      2.20 o
  -3  -4   4        9.38       11.10      0.89 o
  -2  -4   4      212.80      209.02      5.60 o
  -1  -4   4       67.09       61.42      5.98 o
   0  -4   4        8.49        6.31      0.77 o
   1  -4   4        1.99        1.74      0.54 o
   2  -4   4        5.65        6.77      0.85 o
   3  -4   4        6.96        5.78      0.91 o
   4  -4   4       21.66       15.47      1.99 o
   5  -4   4       14.98       14.85      1.72 o
   6  -4   4        5.84        4.74      1.26 o
   7  -4   4        0.97        1.34      1.17 o
  -7  -3   4        6.94        6.61      2.03 o
  -6  -3   4        2.24        3.48      1.63 o
  -5  -3   4        0.23        0.01      0.59 o
  -4  -3   4        3.54        4.24      0.77 o
  -3  -3   4        0.09       -0.37      0.37 o
  -2  -3   4      196.75      202.20      3.24 o
  -1  -3   4       55.39       50.12      1.12 o
   0  -3   4        0.15        0.40      0.45 o
   1  -3   4      271.14      267.45      5.47 o
   2  -3   4      212.48      208.52      6.42 o
   3  -3   4        5.50        7.03      1.22 o
   4  -3   4        8.70       10.75      1.30 o
   5  -3   4       96.17      101.23      3.70 o
   6  -3   4       11.07       11.36      1.54 o
   7  -3   4        1.54        0.64      1.11 o
  -7  -2   4       10.76        9.18      1.74 o
  -6  -2   4        0.09        1.29      1.04 o
  -5  -2   4       78.55       78.70      2.22 o
  -4  -2   4        4.12        6.07      0.79 o
  -3  -2   4       48.04       59.67      1.48 o
  -2  -2   4       91.30      104.22      1.84 o
  -1  -2   4       11.14        9.87      0.61 o
   0  -2   4       16.59       18.82      1.55 o
   1  -2   4      165.97      174.12      3.41 o
   2  -2   4      404.04      379.96      7.25 o
   3  -2   4      194.61      188.47      5.06 o
   4  -2   4       49.57       58.29      3.35 o
   5  -2   4       29.80       26.32      1.96 o
   6  -2   4        0.47        0.73      0.97 o
   7  -2   4       14.19       15.69      1.84 o
   8  -2   4        0.00       -0.37      1.22 o
  -8  -1   4        8.23        8.85      2.03 o
  -7  -1   4        3.51        3.08      2.60 o
  -6  -1   4        0.93       -0.25      1.14 o
  -5  -1   4        1.38        3.00      0.83 o
  -4  -1   4       21.25       21.47      0.92 o
  -3  -1   4       18.03       16.51      0.85 o
  -2  -1   4      765.35      830.12     10.44 o
  -1  -1   4      467.94      489.21      6.36 o
   0  -1   4      332.32      340.82      5.02 o
   1  -1   4      140.11      142.88      3.33 o
   2  -1   4      857.58      927.70     14.10 o
   3  -1   4       47.44       47.97      2.67 o
   4  -1   4        0.00       -0.60      0.80 o
   5  -1   4        0.45        1.46      0.92 o
   6  -1   4        0.30       -0.15      0.76 o
   7  -1   4        5.96        6.04      1.36 o
   8  -1   4        0.67       -0.65      0.99 o
  -8   0   4        0.02        1.24      1.79 o
  -7   0   4        4.50        4.15      1.51 o
  -6   0   4        4.09        2.74      1.22 o
  -5   0   4        2.60        3.31      1.17 o
  -4   0   4        6.53        6.51      0.64 o
  -3   0   4      113.54      108.39      2.12 o
  -2   0   4      633.16      662.78      8.35 o
  -1   0   4       25.73       24.85      0.77 o
   0   0   4        9.61       10.45      0.90 o
   1   0   4       25.28       31.64      0.93 o
   2   0   4      525.18      500.61      7.22 o
   3   0   4      216.59      233.05      5.69 o
   4   0   4      260.27      251.22      7.91 o
   5   0   4       26.39       21.32      1.56 o
   6   0   4      168.37      163.89      3.97 o
   7   0   4        1.67        1.95      0.97 o
   8   0   4       11.37       10.75      1.51 o
  -7   1   4        0.51       -0.19      1.23 o
  -6   1   4        0.18       -0.32      1.08 o
  -5   1   4        2.34        2.36      1.06 o
  -4   1   4      285.50      299.27      7.49 o
  -3   1   4       40.78       40.77      2.25 o
  -2   1   4       80.68       78.87      2.64 o
  -1   1   4        0.03        0.12      0.24 o
   0   1   4      116.45      128.70      2.04 o
   1   1   4      354.96      364.48      6.96 o
   2   1   4      797.07      837.23     14.82 o
   3   1   4      400.99      405.54      7.50 o
   4   1   4        1.04        2.47      0.71 o
   5   1   4       34.98       36.45      1.84 o
   6   1   4        8.62        6.45      1.27 o
   7   1   4      104.71       97.24      3.09 o
   8   1   4        0.57        0.35      1.01 o
  -7   2   4        0.16        1.11      1.41 o
  -6   2   4        0.75        1.71      1.25 o
  -5   2   4        5.16        6.06      1.44 o
  -4   2   4       24.39       19.54      2.36 o
  -3   2   4      306.95      331.52      7.89 o
  -2   2   4       20.27       19.54      1.51 o
  -1   2   4      355.52      363.44      4.82 o
   0   2   4      498.33      502.21      7.68 o
   1   2   4      444.89      486.37      6.88 o
   2   2   4       35.28       31.31      2.48 o
   3   2   4      208.95      225.86      5.35 o
   4   2   4        8.08        6.75      0.84 o
   5   2   4        0.56        1.62      0.72 o
   6   2   4       98.23       86.33      2.96 o
   7   2   4        0.01       -0.65      0.85 o
   8   2   4        8.56        6.65      1.54 o
  -7   3   4        3.00        6.85      1.96 o
  -6   3   4        3.93        4.18      1.53 o
  -5   3   4        0.85        0.86      1.38 o
  -4   3   4      211.08      212.94      6.20 o
  -3   3   4       67.29       65.93      1.21 o
  -2   3   4       10.21        8.53      0.55 o
  -1   3   4        1.12        0.37      0.33 o
   0   3   4        0.05        0.00      0.30 o
   1   3   4      172.24      191.35      3.88 o
   2   3   4       69.70       89.72      1.90 o
   3   3   4      251.83      249.95      5.02 o
   4   3   4       72.76       72.96      1.89 o
   5   3   4        0.09       -0.01      0.62 o
   6   3   4        7.83        8.22      1.21 o
   7   3   4       13.80       13.59      1.45 o
   8   3   4        1.27        0.82      1.29 o
  -6   4   4        0.11       -0.22      1.22 o
  -5   4   4       36.73       30.14      4.43 o
  -4   4   4       50.98       45.78      2.98 o
  -3   4   4       10.39       16.10      1.80 o
  -2   4   4       49.27       52.90      1.67 o
  -1   4   4        1.30        1.62      0.45 o
   0   4   4      144.91      143.44      2.95 o
   1   4   4       26.08       25.82      1.62 o
   2   4   4      161.67      168.36      3.37 o
   3   4   4       12.39       15.38      2.18 o
   4   4   4      166.08      179.47      5.86 o
   5   4   4      128.35      123.43      3.47 o
   6   4   4        3.48        2.88      0.96 o
   7   4   4       10.10        9.78      1.87 o
   8   4   4        1.46        1.89      1.40 o
  -6   5   4        2.07        1.93      1.99 o
  -5   5   4        0.22       -0.46      1.10 o
  -4   5   4       16.04       17.63      2.11 o
  -3   5   4        0.13        0.16      0.67 o
  -2   5   4       12.89       15.13      1.16 o
  -1   5   4        9.06       10.63      1.26 o
   0   5   4        0.09        0.11      0.57 o
   1   5   4        9.35       12.34      1.09 o
   2   5   4       90.63       96.28      2.70 o
   3   5   4        7.62        8.16      1.00 o
   4   5   4      193.48      178.14      4.35 o
   5   5   4       39.24       39.44      3.95 o
   6   5   4        5.11        1.91      1.27 o
   7   5   4       54.53       51.96      3.44 o
   8   5   4        7.54        6.02      1.69 o
  -5   6   4        8.15        5.27      1.70 o
  -4   6   4        1.01        1.17      1.23 o
  -3   6   4        0.11       -0.31      0.80 o
  -2   6   4       35.78       38.11      2.46 o
  -1   6   4        0.79        0.75      0.81 o
   0   6   4       17.12       17.25      1.64 o
   1   6   4      114.06      113.39      4.49 o
   2   6   4        5.15        6.43      1.12 o
   3   6   4       65.18       57.72      3.76 o
   4   6   4       16.47       17.25      1.51 o
   5   6   4       58.45       51.28      4.59 o
   6   6   4       52.82       55.79      7.24 o
   7   6   4       11.46       12.13      2.69 o
  -4   7   4        0.48        0.84      1.90 o
  -3   7   4        5.53        4.86      1.89 o
  -2   7   4       10.60       12.50      1.69 o
  -1   7   4        8.46        9.80      1.44 o
   0   7   4       14.56       14.73      1.57 o
   1   7   4        0.08        0.89      0.76 o
   2   7   4      231.61      225.27      5.32 o
   3   7   4       45.71       55.21      2.41 o
   4   7   4       39.14       41.26      4.15 o
   5   7   4        0.59       -0.18      1.14 o
   6   7   4       17.74       24.58      3.69 o
   7   7   4        5.08        6.87      3.32 o
  -3   8   4       17.19       20.04      3.03 o
  -2   8   4        5.30        4.34      1.36 o
  -1   8   4       13.87       15.12      2.27 o
   0   8   4       16.01       15.99      1.76 o
   1   8   4       63.13       56.30      3.49 o
   2   8   4       33.15       36.38      2.16 o
   3   8   4        0.17        0.18      1.03 o
   4   8   4        4.28        7.07      2.13 o
   5   8   4        6.79        9.97      2.54 o
   6   8   4       26.95       27.05      5.18 o
  -2   9   4        0.97        3.37      1.35 o
  -1   9   4       19.92       18.02      1.77 o
   0   9   4        0.16        0.68      1.01 o
   1   9   4        6.59       10.53      1.90 o
   2   9   4        0.40        0.69      1.06 o
   3   9   4        1.65        3.30      1.70 o
   4   9   4        9.76        9.62      3.33 o
  -2  -8   5        5.26        8.66      2.28 o
  -1  -8   5       10.31       14.41      2.73 o
   0  -8   5        0.04       -0.31      1.37 o
   1  -8   5        0.30        0.15      1.48 o
   2  -8   5       14.98       12.60      2.53 o
  -4  -7   5        0.03       -0.13      1.41 o
  -3  -7   5        9.87        3.90      1.39 o
  -2  -7   5        2.68        2.85      1.26 o
  -1  -7   5       13.85       11.65      1.86 o
   0  -7   5        8.13        9.45      1.71 o
   1  -7   5        4.38        3.02      1.32 o
   2  -7   5        8.66        8.53      1.72 o
   3  -7   5        1.26        1.15      1.13 o
   4  -7   5        0.01        3.75      1.68 o
  -5  -6   5        2.77        1.40      1.55 o
  -4  -6   5        8.34        9.11      1.63 o
  -3  -6   5       15.78       16.26      1.98 o
  -2  -6   5       31.29       33.04      3.25 o
  -1  -6   5        0.54        0.58      0.95 o
   0  -6   5       56.30       60.13      6.29 o
   1  -6   5       70.59       70.46      3.62 o
   2  -6   5        4.57        4.28      1.33 o
   3  -6   5       10.12        7.76      1.34 o
   4  -6   5        5.52        4.22      1.13 o
   5  -6   5       16.17       18.00      1.94 o
  -6  -5   5        0.03        2.15      2.89 o
  -5  -5   5        0.16        0.40      1.22 o
  -4  -5   5        0.07        0.07      0.87 o
  -3  -5   5       61.36       63.07      3.05 o
  -2  -5   5        0.01       -0.75      0.75 o
  -1  -5   5        0.74        0.57      0.90 o
   0  -5   5      112.52      105.52      3.92 o
   1  -5   5       19.21       20.13      1.67 o
   2  -5   5       32.14       36.38      1.74 o
   3  -5   5       48.47       54.76      3.12 o
   4  -5   5       11.42       14.12      1.44 o
   5  -5   5        0.87        1.42      0.98 o
   6  -5   5        0.93        2.35      1.20 o
  -6  -4   5        5.15        1.95      2.65 o
  -5  -4   5        5.80        6.55      2.73 o
  -4  -4   5       42.05       40.89      3.64 o
  -3  -4   5        4.53        3.70      1.18 o
  -2  -4   5      132.22      124.63      4.06 o
  -1  -4   5      399.63      370.56      7.19 o
   0  -4   5       79.10       77.19      1.62 o
   1  -4   5        7.32        7.56      0.81 o
   2  -4   5        0.01        0.71      0.63 o
   3  -4   5       11.42       10.57      1.28 o
   4  -4   5        0.77        1.58      1.01 o
   5  -4   5        3.05        1.47      1.00 o
   6  -4   5        0.62        0.22      1.35 o
   7  -4   5        2.20        2.12      1.25 o
  -7  -3   5        0.29       -0.98      2.13 o
  -6  -3   5       29.87       36.67      5.90 o
  -5  -3   5        1.19        1.68      1.11 o
  -4  -3   5      163.28      145.85      6.35 o
  -3  -3   5        8.73        8.99      0.78 o
  -2  -3   5       90.70       90.44      2.82 o
  -1  -3   5       45.51       41.82      1.84 o
   0  -3   5        0.56        0.57      0.42 o
   1  -3   5       42.10       44.12      1.81 o
   2  -3   5      108.30      111.68      3.15 o
   3  -3   5       83.87       85.09      2.46 o
   4  -3   5      105.08      111.82      3.45 o
   5  -3   5       11.84       12.99      1.61 o
   6  -3   5        0.84        1.44      1.06 o
   7  -3   5       10.39       11.06      1.72 o
  -7  -2   5        0.63        1.50      1.40 o
  -6  -2   5        0.44        0.27      1.10 o
  -5  -2   5       38.31       35.12      2.52 o
  -4  -2   5        8.79       11.14      1.07 o
  -3  -2   5       12.88       15.01      0.87 o
  -2  -2   5       18.94       23.44      0.89 o
  -1  -2   5      161.16      164.92      3.16 o
   0  -2   5        1.41        0.68      0.42 o
   1  -2   5      139.45      131.08      3.73 o
   2  -2   5      347.14      371.79     10.50 o
   3  -2   5        7.23        9.35      1.10 o
   4  -2   5       11.44       12.21      1.37 o
   5  -2   5       42.59       44.60      2.44 o
   6  -2   5       21.15       21.35      1.95 o
   7  -2   5       18.40       18.73      2.02 o
   8  -2   5        0.06        0.56      1.35 o
  -7  -1   5        0.54        0.21      1.30 o
  -6  -1   5        1.21        2.85      1.33 o
  -5  -1   5        4.02        3.44      1.14 o
  -4  -1   5       50.61       43.65      1.28 o
  -3  -1   5       10.67       11.26      0.70 o
  -2  -1   5      125.84      137.98      2.50 o
  -1  -1   5       32.13       35.01      1.08 o
   0  -1   5      144.47      143.38      2.59 o
   1  -1   5       64.91       58.74      1.68 o
   2  -1   5        3.30        4.91      0.90 o
   3  -1   5      290.31      303.67      6.53 o
   4  -1   5       37.18       40.22      4.33 o
   5  -1   5       17.41       16.71      1.91 o
   6  -1   5       81.87       72.31      5.65 o
   7  -1   5        8.46        8.05      1.52 o
   8  -1   5        2.40        0.14      1.42 o
  -7   0   5        0.98        1.17      1.37 o
  -6   0   5       26.24       24.89      2.44 o
  -5   0   5       14.42       12.69      1.71 o
  -4   0   5      129.81      126.98      4.15 o
  -3   0   5        3.65        4.11      1.00 o
  -2   0   5      114.91      113.35      1.86 o
  -1   0   5       44.50       48.33      1.21 o
   0   0   5      219.92      220.35      4.77 o
   1   0   5      142.04      167.19      3.22 o
   2   0   5       40.14       47.28      1.63 o
   3   0   5       41.20       49.13      1.78 o
   4   0   5       12.36       12.10      1.50 o
   5   0   5      130.26      121.89      4.27 o
   6   0   5        2.97        1.94      1.04 o
   7   0   5        7.10        5.81      1.90 o
   8   0   5        7.03        7.41      1.66 o
  -7   1   5        0.24       -0.36      1.31 o
  -6   1   5        2.22       -0.71      1.08 o
  -5   1   5        7.32        5.53      1.66 o
  -4   1   5      120.65      111.68      3.96 o
  -3   1   5      419.52      410.92      9.36 o
  -2   1   5        0.14        0.76      0.98 o
  -1   1   5        7.01        5.81      0.48 o
   0   1   5      157.88      177.32      3.23 o
   1   1   5      111.27      114.20      2.30 o
   2   1   5       31.99       31.09      1.94 o
   3   1   5      179.95      203.88      3.75 o
   4   1   5        5.57        9.06      1.35 o
   5   1   5        1.62        0.96      1.01 o
   6   1   5       78.05       69.86      3.30 o
   7   1   5        2.27        3.59      1.04 o
   8   1   5        0.77       -0.53      1.19 o
  -7   2   5        0.02       -1.15      1.33 o
  -6   2   5        0.40        0.36      1.20 o
  -5   2   5       34.55       35.10      2.75 o
  -4   2   5      104.57      104.11      4.52 o
  -3   2   5       36.76       35.49      3.17 o
  -2   2   5       45.29       52.82      2.31 o
  -1   2   5        0.39        0.61      0.41 o
   0   2   5      177.11      172.40      3.17 o
   1   2   5      341.33      352.66      5.24 o
   2   2   5      125.32      141.32      3.39 o
   3   2   5        8.99        7.65      1.14 o
   4   2   5      110.50      108.97      2.85 o
   5   2   5       24.43       28.96      1.61 o
   6   2   5        5.24        5.05      1.06 o
   7   2   5       81.19       81.51      4.04 o
   8   2   5        9.93        9.70      2.12 o
  -7   3   5        0.97        2.35      1.70 o
  -6   3   5        1.02        0.10      1.25 o
  -5   3   5        0.08        1.14      1.13 o
  -4   3   5       33.97       31.00      2.52 o
  -3   3   5      147.32      145.74      5.76 o
  -2   3   5        0.18        0.30      0.28 o
  -1   3   5        0.74        0.86      0.38 o
   0   3   5      110.68      114.15      2.70 o
   1   3   5      269.49      273.27      4.76 o
   2   3   5       42.94       48.39      2.10 o
   3   3   5        3.76        4.46      1.01 o
   4   3   5      257.05      245.04      5.13 o
   5   3   5       29.30       27.74      1.59 o
   6   3   5        2.16        3.00      1.31 o
   7   3   5        8.31        8.50      1.76 o
   8   3   5        1.57        0.34      1.30 o
  -6   4   5       11.06       11.28      2.09 o
  -5   4   5        1.14       -0.30      1.15 o
  -4   4   5        2.08       -0.04      0.95 o
  -3   4   5        7.01        5.40      0.80 o
  -2   4   5       90.44       95.84      2.10 o
  -1   4   5      165.53      157.42      2.93 o
   0   4   5      595.30      592.35      9.39 o
   1   4   5       12.31       11.15      1.23 o
   2   4   5       38.57       38.40      2.07 o
   3   4   5      136.54      144.64      3.35 o
   4   4   5      105.51       95.01      3.23 o
   5   4   5       31.68       24.46      2.21 o
   6   4   5        0.04       -1.02      1.02 o
   7   4   5        0.08       -0.76      1.75 o
   8   4   5       24.30       26.58      2.48 o
  -6   5   5        0.22       -1.26      1.26 o
  -5   5   5       11.01       11.70      2.03 o
  -4   5   5        1.31        1.93      1.22 o
  -3   5   5       18.96       11.86      1.93 o
  -2   5   5       29.61       27.58      1.39 o
  -1   5   5       11.08       11.60      1.02 o
   0   5   5       19.97       16.76      1.51 o
   1   5   5      180.81      183.06      4.97 o
   2   5   5       16.58       17.30      1.46 o
   3   5   5       21.49       23.14      1.39 o
   4   5   5        0.02       -0.49      0.65 o
   5   5   5       89.39       72.16      5.78 o
   6   5   5        1.33        1.17      1.23 o
   7   5   5       16.25       17.54      2.39 o
   8   5   5        3.85        1.37      1.90 o
  -5   6   5       11.28       14.31      4.31 o
  -4   6   5        4.45        3.30      1.98 o
  -3   6   5       36.82       31.10      2.64 o
  -2   6   5        0.89        0.42      0.68 o
  -1   6   5        0.43       -0.15      0.63 o
   0   6   5       40.05       36.31      3.37 o
   1   6   5      104.55      100.28      2.99 o
   2   6   5      158.16      146.28      3.81 o
   3   6   5       28.35       27.68      2.43 o
   4   6   5       29.55       30.42      2.42 o
   5   6   5       18.18       16.26      2.00 o
   6   6   5        2.46        4.57      1.57 o
   7   6   5        7.50        5.14      1.94 o
  -4   7   5        1.21       -0.61      1.70 o
  -3   7   5        0.07        0.73      1.55 o
  -2   7   5       12.01       11.01      2.27 o
  -1   7   5        7.46        7.40      1.18 o
   0   7   5       17.86       23.36      3.41 o
   1   7   5       89.02       85.41      2.88 o
   2   7   5        0.41        0.42      0.76 o
   3   7   5        2.61        2.93      1.21 o
   4   7   5        4.79        6.38      1.52 o
   5   7   5        4.65        2.96      1.42 o
   6   7   5       45.94       43.68      6.55 o
   7   7   5        1.91        3.24      2.92 o
  -3   8   5        1.36        1.26      1.86 o
  -2   8   5        2.93        2.52      1.79 o
  -1   8   5        0.79        2.98      0.95 o
   0   8   5        5.09        6.70      1.12 o
   1   8   5       11.89       11.40      1.37 o
   2   8   5        0.00       -0.77      0.77 o
   3   8   5        2.55        2.41      1.27 o
   4   8   5        0.24        0.16      1.56 o
   5   8   5       85.49       77.40      5.74 o
   6   8   5        2.95        1.12      2.43 o
  -1   9   5        3.07        5.67      1.41 o
   0   9   5        4.79        4.47      1.22 o
   1   9   5       10.82       12.26      1.54 o
   2   9   5       31.12       33.93      3.71 o
   3   9   5        6.76        5.96      2.06 o
   4   9   5       11.54       14.83      4.24 o
  -3  -7   6       19.53       17.67      2.24 o
  -2  -7   6        0.91        1.47      1.13 o
  -1  -7   6        1.40        0.76      1.47 o
   0  -7   6        0.31        2.45      1.26 o
   1  -7   6       18.03       17.02      2.39 o
   2  -7   6       15.62       11.96      2.37 o
   3  -7   6        1.36        1.26      1.49 o
  -5  -6   6        7.31        6.94      3.54 o
  -4  -6   6        2.04        2.76      1.60 o
  -3  -6   6        0.07        0.23      1.03 o
  -2  -6   6        5.56        5.26      2.02 o
  -1  -6   6        0.07        0.00      0.93 o
   0  -6   6       21.90       19.39      2.14 o
   1  -6   6        3.20        2.06      1.29 o
   2  -6   6       15.10       13.82      1.94 o
   3  -6   6       19.77       19.00      2.51 o
   4  -6   6        7.51        8.99      1.53 o
  -5  -5   6       14.42       12.84      4.06 o
  -4  -5   6        8.83        8.65      1.68 o
  -3  -5   6       21.50       21.81      2.11 o
  -2  -5   6      150.51      152.24      6.69 o
  -1  -5   6       37.91       37.90      2.64 o
   0  -5   6        1.24        1.31      0.97 o
   1  -5   6       13.20       12.40      1.30 o
   2  -5   6       11.15        8.92      1.25 o
   3  -5   6       28.14       30.75      1.84 o
   4  -5   6       27.40       29.62      2.56 o
   5  -5   6        5.17        5.12      1.19 o
  -6  -4   6        1.39        1.66      2.85 o
  -5  -4   6        5.01        5.07      3.08 o
  -4  -4   6       34.34       29.02      2.96 o
  -3  -4   6        5.48        7.54      1.29 o
  -2  -4   6       78.91       80.98      3.71 o
  -1  -4   6      201.28      187.93      5.45 o
   0  -4   6       28.28       27.36      1.59 o
   1  -4   6        0.00       -0.41      0.54 o
   2  -4   6       29.93       27.56      2.28 o
   3  -4   6        1.46       -0.06      0.68 o
   4  -4   6        2.28        1.60      0.83 o
   5  -4   6        3.02        1.80      0.90 o
   6  -4   6        0.41        1.34      0.95 o
  -6  -3   6        1.46        2.13      2.79 o
  -5  -3   6        0.70        8.07      3.09 o
  -4  -3   6       16.47       13.01      1.49 o
  -3  -3   6      147.14      146.31      3.59 o
  -2  -3   6      157.17      144.37      3.53 o
  -1  -3   6       74.10       69.30      2.14 o
   0  -3   6       57.23       55.86      1.70 o
   1  -3   6       19.65       19.13      1.41 o
   2  -3   6       54.12       48.50      3.10 o
   3  -3   6        7.25        6.44      1.11 o
   4  -3   6        5.66        7.41      1.08 o
   5  -3   6       12.02       12.58      1.50 o
   6  -3   6       28.59       30.60      2.82 o
   7  -3   6       15.02       14.91      2.18 o
  -7  -2   6        6.03        5.09      3.17 o
  -6  -2   6        0.37        0.48      2.16 o
  -5  -2   6       16.51       17.29      1.86 o
  -4  -2   6       38.46       33.39      1.72 o
  -3  -2   6        0.42       -0.15      0.43 o
  -2  -2   6       78.19       75.38      2.24 o
  -1  -2   6       23.64       22.17      1.33 o
   0  -2   6       74.62       76.72      2.33 o
   1  -2   6       14.35       14.03      1.17 o
   2  -2   6        6.12        6.56      0.95 o
   3  -2   6       30.21       30.42      2.99 o
   4  -2   6       21.39       23.44      1.79 o
   5  -2   6       29.32       25.25      4.03 o
   6  -2   6       28.53       28.03      2.24 o
   7  -2   6        7.31        6.49      1.53 o
  -7  -1   6       12.84       11.56      2.09 o
  -6  -1   6        0.36        1.68      1.23 o
  -5  -1   6       17.59       15.74      1.87 o
  -4  -1   6       57.99       41.48      3.28 o
  -3  -1   6        4.56        3.36      0.52 o
  -2  -1   6       29.51       31.35      1.24 o
  -1  -1   6        1.92        1.94      0.51 o
   0  -1   6       80.46       78.21      2.86 o
   1  -1   6      322.90      349.59      6.79 o
   2  -1   6       63.96       64.68      2.16 o
   3  -1   6      133.87      143.05      4.35 o
   4  -1   6       91.95       81.03      2.74 o
   5  -1   6       27.49       26.71      2.62 o
   6  -1   6        3.48        0.90      1.03 o
   7  -1   6        1.65        3.65      1.34 o
   8  -1   6       15.20       12.09      1.98 o
  -7   0   6        1.90       -0.45      1.35 o
  -6   0   6        8.24        8.83      1.74 o
  -5   0   6       62.40       59.69      6.26 o
  -4   0   6      142.67      129.49      4.35 o
  -3   0   6       21.96       20.89      1.23 o
  -2   0   6       79.29       74.51      1.74 o
  -1   0   6       18.23       16.85      1.14 o
   0   0   6      641.41      666.87     10.37 o
   1   0   6      332.25      345.87      5.93 o
   2   0   6      136.58      117.53      3.00 o
   3   0   6      304.46      316.96      6.42 o
   4   0   6      125.42      127.89      3.48 o
   5   0   6       22.87       22.63      2.19 o
   6   0   6        5.87        4.53      1.51 o
   7   0   6        1.11        1.18      1.20 o
   8   0   6       24.58       32.69      3.00 o
  -7   1   6        0.19        0.46      1.44 o
  -6   1   6        0.93       -1.04      1.04 o
  -5   1   6        1.15       -0.35      1.00 o
  -4   1   6      127.41      112.34      4.10 o
  -3   1   6        3.57        3.75      1.08 o
  -2   1   6       53.57       53.17      1.73 o
  -1   1   6       10.47       11.97      0.97 o
   0   1   6        8.50        8.60      0.74 o
   1   1   6       21.27       21.00      1.05 o
   2   1   6       32.42       30.56      1.33 o
   3   1   6       14.46       17.20      1.14 o
   4   1   6       64.06       57.28      3.90 o
   5   1   6       32.95       36.30      3.71 o
   6   1   6        5.21        5.66      1.52 o
   7   1   6        9.08        4.32      1.57 o
   8   1   6       11.88       13.26      4.13 o
  -7   2   6        1.27        1.54      2.40 o
  -6   2   6        2.66        3.14      1.50 o
  -5   2   6        0.58        0.33      1.24 o
  -4   2   6       57.38       51.41      6.42 o
  -3   2   6      338.97      334.22      8.29 o
  -2   2   6       70.24       68.36      1.90 o
  -1   2   6        5.40        5.67      0.81 o
   0   2   6        7.13        7.29      0.69 o
   1   2   6       80.66       83.39      1.76 o
   2   2   6      119.07      125.75      3.75 o
   3   2   6      166.85      157.86      6.62 o
   4   2   6      118.94      117.89      3.25 o
   5   2   6        0.79       -0.59      1.00 o
   6   2   6        4.80        5.05      1.49 o
   7   2   6        0.08        0.14      1.25 o
   8   2   6        2.31        1.52      1.42 o
  -6   3   6        1.40        2.78      1.52 o
  -5   3   6        2.99        2.51      1.31 o
  -4   3   6        0.68        2.29      1.20 o
  -3   3   6        3.24        3.67      1.16 o
  -2   3   6        3.02        3.24      0.43 o
  -1   3   6        3.93        3.65      0.65 o
   0   3   6       96.00      104.36      2.64 o
   1   3   6        0.36        0.94      0.36 o
   2   3   6       29.14       32.30      3.29 o
   3   3   6       48.28       51.98      3.69 o
   4   3   6        0.44       -0.09      0.95 o
   5   3   6       80.01       64.46      6.43 o
   6   3   6        2.94        4.45      1.65 o
   7   3   6        9.04        7.11      1.80 o
   8   3   6       13.95       18.10      2.96 o
  -6   4   6        7.18        9.31      2.08 o
  -5   4   6        1.63        1.40      1.30 o
  -4   4   6       15.90       13.81      1.95 o
  -3   4   6        0.88       -0.47      0.84 o
  -2   4   6       33.67       36.04      1.40 o
  -1   4   6        0.17        0.31      0.44 o
   0   4   6      116.91      115.06      2.60 o
   1   4   6      487.81      496.39     10.67 o
   2   4   6      118.94      121.48      2.90 o
   3   4   6       93.02       89.81      3.92 o
   4   4   6        0.82        1.87      1.14 o
   5   4   6       45.02       33.91      2.82 o
   6   4   6       84.21       70.43      5.46 o
   7   4   6        0.51       -1.26      1.26 o
   8   4   6        3.48       -0.64      1.84 o
  -5   5   6       20.86       17.71      2.38 o
  -4   5   6        1.22        0.29      1.12 o
  -3   5   6       14.37       14.07      1.90 o
  -2   5   6        0.09        0.53      0.57 o
  -1   5   6        0.50       -0.52      0.53 o
   0   5   6       34.07       34.77      2.33 o
   1   5   6       69.44       74.94      2.92 o
   2   5   6       37.37       41.18      1.88 o
   3   5   6       98.72       92.14      3.57 o
   4   5   6       22.66       18.20      1.94 o
   5   5   6       40.09       45.47      3.05 o
   6   5   6        0.04        0.14      1.22 o
   7   5   6       19.74       20.04      2.53 o
   8   5   6       26.63       31.62      3.98 o
  -5   6   6        2.93        1.03      1.46 o
  -4   6   6        7.23        6.73      1.76 o
  -3   6   6       31.62       27.37      4.13 o
  -2   6   6        0.46        0.16      1.00 o
  -1   6   6       57.31       57.69      2.34 o
   0   6   6       44.00       45.28      2.47 o
   1   6   6      105.40       95.59      3.52 o
   2   6   6       16.47       16.71      2.22 o
   3   6   6        2.93        2.40      1.17 o
   4   6   6       10.73       13.76      1.92 o
   5   6   6        8.55        6.38      1.61 o
   6   6   6        0.07       -0.65      1.22 o
   7   6   6        0.40       -0.02      1.84 o
  -4   7   6        6.42        8.70      3.79 o
  -3   7   6        0.25       -0.41      1.56 o
  -2   7   6        4.96        6.82      2.10 o
  -1   7   6        3.58        3.71      0.96 o
   0   7   6        5.87        4.29      1.22 o
   1   7   6       50.20       46.43      2.73 o
   2   7   6        1.55        0.14      1.00 o
   3   7   6       13.66       12.27      1.79 o
   4   7   6        6.72        6.76      1.57 o
   5   7   6       61.91       76.32      5.66 o
   6   7   6       11.27       10.60      2.08 o
  -3   8   6        2.64        2.91      2.21 o
  -2   8   6        0.27        3.29      1.96 o
  -1   8   6        3.96        4.89      1.36 o
   0   8   6        5.86        5.99      1.17 o
   1   8   6        2.33        4.02      1.41 o
   2   8   6        0.00        0.65      1.10 o
   3   8   6       21.38       21.70      2.32 o
   4   8   6        9.33        6.97      1.71 o
   5   8   6       37.47       40.18      6.30 o
  -1   9   6        2.69        6.83      2.76 o
   0   9   6       18.14       14.58      1.84 o
   1   9   6        2.73        3.26      1.33 o
   2   9   6        0.06        2.94      1.36 o
   3   9   6       41.12       33.84      5.58 o
   4   9   6        1.03        4.52      2.90 o
  -2  -7   7       22.28       28.84      3.53 o
  -1  -7   7       28.03       29.97      3.55 o
   0  -7   7       11.75       12.43      2.56 o
   1  -7   7        0.22       -1.24      1.24 o
   2  -7   7        1.38        0.78      1.57 o
  -4  -6   7       27.48       28.42      2.70 o
  -3  -6   7        0.63        1.96      2.10 o
  -2  -6   7        1.13        0.93      1.16 o
  -1  -6   7        3.05        4.92      1.39 o
   0  -6   7       17.06       19.87      2.28 o
   1  -6   7        0.76        1.87      1.19 o
   2  -6   7        3.17        2.40      1.23 o
   3  -6   7       23.02       24.08      4.88 o
   4  -6   7        1.46        0.91      1.38 o
  -5  -5   7        6.14        5.47      3.61 o
  -4  -5   7       23.43       32.30      3.33 o
  -3  -5   7        3.20        3.88      1.18 o
  -2  -5   7       40.19       34.09      2.61 o
  -1  -5   7      109.84      114.94      4.38 o
   0  -5   7       56.86       55.87      4.39 o
   1  -5   7        4.17        4.76      1.34 o
   2  -5   7       30.73       27.91      2.04 o
   3  -5   7        0.16       -0.82      0.82 o
   4  -5   7        0.37        2.29      1.12 o
   5  -5   7        1.09        1.77      1.34 o
  -5  -4   7        2.07        2.44      2.70 o
  -4  -4   7       11.43       11.16      2.07 o
  -3  -4   7       27.91       30.99      2.30 o
  -2  -4   7      128.72      119.93      4.20 o
  -1  -4   7       95.09      101.20      7.91 o
   0  -4   7       19.82       17.75      1.43 o
   1  -4   7       77.92       76.69      2.78 o
   2  -4   7      137.66      133.46      3.35 o
   3  -4   7        3.61        2.51      0.88 o
   4  -4   7       39.14       40.78      2.20 o
   5  -4   7       10.01       11.36      1.61 o
   6  -4   7        4.05        3.81      1.34 o
  -6  -3   7        4.78        2.24      3.15 o
  -5  -3   7       30.29       27.74      5.20 o
  -4  -3   7        2.52        3.36      2.47 o
  -3  -3   7       29.16       24.58      1.91 o
  -2  -3   7        3.72        3.03      0.78 o
  -1  -3   7       50.69       49.12      2.01 o
   0  -3   7      311.54      295.01     10.51 o
   1  -3   7        1.16       -0.10      0.70 o
   2  -3   7        9.11        7.73      1.27 o
   3  -3   7       13.61       12.55      2.09 o
   4  -3   7        0.89       -0.62      0.62 o
   5  -3   7       22.33       24.44      1.87 o
   6  -3   7        4.06        4.00      1.14 o
  -6  -2   7       12.99        9.66      3.77 o
  -5  -2   7       27.41       31.03      2.47 o
  -4  -2   7        5.04        2.45      0.89 o
  -3  -2   7        0.00        0.67      0.56 o
  -2  -2   7       19.48       18.80      1.59 o
  -1  -2   7       50.33       50.62      3.42 o
   0  -2   7        2.35        2.35      0.76 o
   1  -2   7        1.06        2.87      0.84 o
   2  -2   7        0.04       -0.54      0.67 o
   3  -2   7        0.84        0.89      0.81 o
   4  -2   7      118.84      108.97      3.51 o
   5  -2   7        0.94        0.08      0.86 o
   6  -2   7        1.09        1.03      0.94 o
   7  -2   7        1.23       -0.20      1.25 o
  -6  -1   7        3.05        1.03      1.31 o
  -5  -1   7        0.58        0.66      1.13 o
  -4  -1   7       34.50       40.30      2.58 o
  -3  -1   7      126.15      110.30      2.51 o
  -2  -1   7       31.79       31.78      1.30 o
  -1  -1   7       14.06       14.47      1.31 o
   0  -1   7      183.86      194.45      5.39 o
   1  -1   7       18.68       14.59      1.25 o
   2  -1   7       45.51       43.09      2.62 o
   3  -1   7      108.97       96.72      3.02 o
   4  -1   7       86.46       85.38      2.94 o
   5  -1   7      116.09      114.30      3.64 o
   6  -1   7       18.98       25.84      2.66 o
   7  -1   7        3.27        5.73      1.82 o
  -6   0   7        8.62        6.41      1.70 o
  -5   0   7       12.19       13.52      1.92 o
  -4   0   7       71.54       66.29      7.39 o
  -3   0   7       97.76      100.57      3.69 o
  -2   0   7       10.96       10.68      0.80 o
  -1   0   7       53.01       48.34      1.53 o
   0   0   7       45.64       43.92      1.82 o
   1   0   7        1.09        1.16      0.63 o
   2   0   7        0.21       -0.26      0.58 o
   3   0   7      224.03      209.66      4.88 o
   4   0   7      555.02      530.97     10.25 o
   5   0   7       43.80       46.26      3.35 o
   6   0   7        0.21       -0.70      1.15 o
   7   0   7       32.43       36.59      2.80 o
   8   0   7        2.79        2.66      1.77 o
  -6   1   7        6.09        6.11      1.67 o
  -5   1   7        1.79        1.39      1.19 o
  -4   1   7        9.68       11.62      1.69 o
  -3   1   7      203.09      198.10      5.76 o
  -2   1   7        1.17        1.49      0.37 o
  -1   1   7       14.46       15.43      0.92 o
   0   1   7        5.44        7.69      0.80 o
   1   1   7      140.66      143.69      3.43 o
   2   1   7       44.64       40.28      2.69 o
   3   1   7       29.77       27.48      1.26 o
   4   1   7       88.48       84.11      2.63 o
   5   1   7       59.47       57.65      2.35 o
   6   1   7        0.01       -0.44      1.15 o
   7   1   7       11.35       11.74      2.15 o
   8   1   7        5.89       11.99      2.05 o
  -6   2   7       10.40        7.81      1.88 o
  -5   2   7       35.81       37.63      2.99 o
  -4   2   7       80.63       81.47      3.64 o
  -3   2   7       42.25       47.51      2.86 o
  -2   2   7        1.31        0.92      0.64 o
  -1   2   7       43.68       43.46      1.39 o
   0   2   7      156.42      150.54      3.11 o
   1   2   7       12.49       11.49      0.98 o
   2   2   7       72.30       76.22      2.36 o
   3   2   7        5.73        7.55      2.28 o
   4   2   7       36.86       37.88      2.58 o
   5   2   7      107.42      116.06      5.36 o
   6   2   7        0.18        1.00      1.28 o
   7   2   7       10.16       11.25      2.07 o
   8   2   7       10.77       13.31      2.88 o
  -6   3   7        2.38        0.75      1.51 o
  -5   3   7        4.37        3.99      1.49 o
  -4   3   7        2.98        3.60      1.34 o
  -3   3   7        5.35        3.65      1.20 o
  -2   3   7        0.73        1.26      0.73 o
  -1   3   7        5.18        6.37      0.78 o
   0   3   7       21.60       26.36      1.24 o
   1   3   7        8.58       10.52      0.88 o
   2   3   7       81.62       74.70      4.53 o
   3   3   7        3.30        2.98      1.11 o
   4   3   7        4.19        3.71      1.27 o
   5   3   7        2.21        0.99      1.22 o
   6   3   7       40.18       30.81      2.88 o
   7   3   7        2.89        1.42      1.50 o
   8   3   7        4.62        0.58      2.99 o
  -5   4   7       46.22       40.08      4.62 o
  -4   4   7       16.79       18.89      2.29 o
  -3   4   7        9.46        9.29      1.88 o
  -2   4   7        2.55        3.32      1.12 o
  -1   4   7        1.57        2.50      0.55 o
   0   4   7        5.13        8.22      0.97 o
   1   4   7        0.33        0.67      0.89 o
   2   4   7      121.02      120.03      3.95 o
   3   4   7       82.82       82.58      5.19 o
   4   4   7        3.86        9.00      1.57 o
   5   4   7      117.87      116.19      4.45 o
   6   4   7        0.51        0.36      1.18 o
   7   4   7       12.84       10.59      2.03 o
   8   4   7       17.66       25.36      3.70 o
  -5   5   7        0.01       -0.17      1.27 o
  -4   5   7        1.99        0.90      1.73 o
  -3   5   7        2.29        2.66      1.76 o
  -2   5   7        0.09        1.13      1.00 o
  -1   5   7       49.34       48.95      2.13 o
   0   5   7        2.84        2.18      1.21 o
   1   5   7       63.67       58.38      2.91 o
   2   5   7        2.77        2.42      1.09 o
   3   5   7        7.37        7.05      1.44 o
   4   5   7        6.76       11.56      3.13 o
   5   5   7        5.45        2.92      1.70 o
   6   5   7       21.21       21.29      2.47 o
   7   5   7        0.01       -0.08      1.43 o
  -4   6   7        0.40        0.21      1.26 o
  -3   6   7        5.08        5.05      1.50 o
  -2   6   7       13.09       10.30      1.80 o
  -1   6   7       32.65       30.66      1.87 o
   0   6   7       28.38       33.14      2.23 o
   1   6   7        1.40        1.07      0.99 o
   2   6   7      142.72      140.59      4.67 o
   3   6   7       10.56       13.34      1.81 o
   4   6   7       13.85       13.89      2.11 o
   5   6   7        1.96        2.22      1.41 o
   6   6   7        0.00       -1.28      1.28 o
   7   6   7        9.80       10.25      4.68 o
  -3   7   7        1.18        0.81      2.81 o
  -2   7   7        0.00        1.66      1.65 o
  -1   7   7       18.56       20.87      2.09 o
   0   7   7        9.30       10.67      1.53 o
   1   7   7       11.13        9.85      1.59 o
   2   7   7       23.93       22.85      2.18 o
   3   7   7       24.69       21.15      2.24 o
   4   7   7        1.69        1.48      1.28 o
   5   7   7       11.25       13.35      2.12 o
   6   7   7        3.95        3.56      2.00 o
  -2   8   7        0.67        0.91      1.60 o
  -1   8   7       18.11       19.27      3.81 o
   0   8   7        9.84        8.44      1.56 o
   1   8   7        0.04        0.36      1.11 o
   2   8   7        0.40        0.32      1.13 o
   3   8   7        0.16       -0.29      1.16 o
   4   8   7        0.00       -0.75      1.21 o
   5   8   7        4.06        1.27      2.17 o
   0   9   7       40.82       44.06      3.73 o
   1   9   7        0.89        2.14      1.71 o
   2   9   7        1.65        3.25      1.44 o
   3   9   7        0.17       -0.57      2.15 o
  -2  -6   8        0.01       -0.39      1.07 o
  -1  -6   8        0.79        1.49      1.23 o
   0  -6   8        2.57        2.86      1.46 o
   1  -6   8       15.50       23.12      3.04 o
   2  -6   8       10.06       13.55      2.53 o
   3  -6   8        0.16        2.23      1.59 o
  -4  -5   8       53.12       69.39      8.28 o
  -3  -5   8       17.10       23.71      2.35 o
  -2  -5   8        0.11        0.29      1.00 o
  -1  -5   8        4.73        3.62      1.25 o
   0  -5   8       24.41       25.96      2.91 o
   1  -5   8       54.72       57.75      4.29 o
   2  -5   8       11.64       10.72      2.42 o
   3  -5   8        3.17        3.47      1.18 o
   4  -5   8       15.84       19.22      2.33 o
  -5  -4   8        1.65        1.99      2.94 o
  -4  -4   8        9.43        9.03      3.69 o
  -3  -4   8       10.24       11.87      2.34 o
  -2  -4   8        1.69        3.21      1.31 o
  -1  -4   8       11.28       12.82      2.78 o
   0  -4   8      136.66      134.72      4.72 o
   1  -4   8        0.59        1.29      0.88 o
   2  -4   8       10.22       12.25      1.94 o
   3  -4   8        0.40        1.44      0.96 o
   4  -4   8       18.61       17.15      1.70 o
   5  -4   8       41.35       40.04      3.22 o
  -5  -3   8        0.31        3.79      2.84 o
  -4  -3   8       12.80       22.44      4.90 o
  -3  -3   8       17.77       18.98      3.84 o
  -2  -3   8      100.09      105.47      3.78 o
  -1  -3   8        0.00       -0.47      0.67 o
   0  -3   8       84.01       80.45      2.73 o
   1  -3   8        0.07        0.89      0.79 o
   2  -3   8        0.19       -0.71      0.71 o
   3  -3   8        0.10       -0.04      0.82 o
   4  -3   8       78.29       88.85      3.81 o
   5  -3   8        9.49       10.14      1.40 o
   6  -3   8        8.07        7.13      1.60 o
  -5  -2   8        0.16       -1.98      1.98 o
  -4  -2   8       44.11       57.85      8.30 o
  -3  -2   8      177.02      168.13      8.96 o
  -2  -2   8      122.91      129.54      3.44 o
  -1  -2   8        3.00        2.55      0.87 o
   0  -2   8       14.56       18.04      2.28 o
   1  -2   8      257.10      243.25      5.54 o
   2  -2   8       18.16       17.03      1.57 o
   3  -2   8       14.70       14.99      1.84 o
   4  -2   8        0.02        0.03      0.84 o
   5  -2   8       51.60       53.52      2.88 o
   6  -2   8        0.77        1.31      1.03 o
   7  -2   8        0.00       -0.81      1.48 o
  -6  -1   8        3.44        3.19      2.01 o
  -5  -1   8        0.01        0.79      1.20 o
  -4  -1   8        1.05        0.20      0.87 o
  -3  -1   8       15.92       18.57      1.89 o
  -2  -1   8       63.56       64.56      2.18 o
  -1  -1   8      129.93      123.96      3.29 o
   0  -1   8       39.24       31.35      2.00 o
   1  -1   8       28.54       30.97      1.77 o
   2  -1   8      136.50      138.34      3.77 o
   3  -1   8       13.94       13.59      1.43 o
   4  -1   8      147.98      139.82      4.06 o
   5  -1   8        3.32        5.51      1.18 o
   6  -1   8        0.27       -0.69      1.23 o
   7  -1   8       32.20       29.96      3.12 o
  -6   0   8       43.44       45.92      3.51 o
  -5   0   8        2.57        4.45      1.50 o
  -4   0   8        0.66       -0.71      2.39 o
  -3   0   8       39.32       39.55      2.52 o
  -2   0   8      164.97      164.59      4.13 o
  -1   0   8       53.79       48.73      1.67 o
   0   0   8       37.79       38.60      3.89 o
   1   0   8      136.42      142.95      3.65 o
   2   0   8       67.32       62.80      2.39 o
   3   0   8       11.67       10.36      1.26 o
   4   0   8        0.23       -0.31      0.74 o
   5   0   8       71.38       68.59      3.73 o
   6   0   8       43.50       41.28      3.22 o
   7   0   8       26.68       27.70      2.97 o
  -6   1   8        0.03        0.89      1.47 o
  -5   1   8        8.00        8.28      2.28 o
  -4   1   8        4.82        2.86      1.27 o
  -3   1   8       13.51       15.47      1.85 o
  -2   1   8        1.67        1.05      0.85 o
  -1   1   8       89.93       89.16      2.37 o
   0   1   8      109.40      119.00      3.12 o
   1   1   8        2.36        3.53      0.83 o
   2   1   8       10.37       10.14      1.07 o
   3   1   8       42.19       48.67      2.01 o
   4   1   8        0.00       -0.06      2.15 o
   5   1   8        1.41        2.14      1.34 o
   6   1   8        1.32        2.29      1.44 o
   7   1   8        9.33       10.38      2.11 o
  -6   2   8        8.71       10.02      2.20 o
  -5   2   8        3.17        3.91      1.55 o
  -4   2   8       24.75       25.36      2.49 o
  -3   2   8       81.28       81.45      3.60 o
  -2   2   8      164.30      159.82      4.35 o
  -1   2   8      179.84      190.76      3.70 o
   0   2   8        9.55       10.69      0.97 o
   1   2   8       25.42       29.36      1.55 o
   2   2   8        7.06        9.29      1.06 o
   3   2   8      411.32      398.26      9.54 o
   4   2   8        5.13        4.42      1.36 o
   5   2   8       20.94       22.87      3.10 o
   6   2   8       11.89       12.89      2.12 o
   7   2   8        0.28       -0.04      1.47 o
   8   2   8        0.26       -1.11      2.97 o
  -5   3   8       23.96       25.11      3.74 o
  -4   3   8        9.86        8.03      1.75 o
  -3   3   8       16.44       15.93      2.90 o
  -2   3   8        2.45        4.72      1.10 o
  -1   3   8       10.07        8.55      0.99 o
   0   3   8       15.73       15.30      1.30 o
   1   3   8        1.64        3.07      0.73 o
   2   3   8      116.65       96.11      3.55 o
   3   3   8      165.05      150.01      4.83 o
   4   3   8        9.68        8.93      1.59 o
   5   3   8       27.62       33.86      4.58 o
   6   3   8        5.54        7.88      1.83 o
   7   3   8       15.50       18.09      4.06 o
  -5   4   8       15.05       19.05      2.70 o
  -4   4   8       33.18       35.11      5.01 o
  -3   4   8        2.33        0.48      1.12 o
  -2   4   8       13.26       13.46      1.61 o
  -1   4   8        8.98        6.75      0.99 o
   0   4   8        1.66        1.23      0.71 o
   1   4   8        5.52        6.44      0.89 o
   2   4   8      110.30      105.05      4.61 o
   3   4   8      131.46      107.65      4.02 o
   4   4   8       27.96       24.72      2.33 o
   5   4   8        4.80        5.97      1.59 o
   6   4   8        0.34       -1.21      1.21 o
   7   4   8        0.00       -1.27      1.45 o
  -4   5   8        0.34        0.29      1.30 o
  -3   5   8        6.46        5.16      1.55 o
  -2   5   8       10.11       11.57      1.96 o
  -1   5   8       44.47       43.79      3.30 o
   0   5   8        0.04        0.04      0.70 o
   1   5   8        6.22        6.89      1.35 o
   2   5   8      193.19      191.33      5.64 o
   3   5   8       41.97       38.95      3.64 o
   4   5   8        2.80        3.17      1.35 o
   5   5   8       13.12       11.77      1.99 o
   6   5   8       16.04       19.99      2.71 o
   7   5   8       13.58       17.24      3.12 o
  -4   6   8        7.79        8.77      2.32 o
  -3   6   8        0.81        0.12      1.25 o
  -2   6   8       17.55       15.16      1.79 o
  -1   6   8       32.89       40.62      4.29 o
   0   6   8        0.23        0.83      0.98 o
   1   6   8       14.47       14.76      1.77 o
   2   6   8        1.20        1.67      1.13 o
   3   6   8       25.95       24.86      2.34 o
   4   6   8       45.01       45.01      3.23 o
   5   6   8       12.96       12.53      2.07 o
   6   6   8        2.15        2.27      1.98 o
  -3   7   8        2.22        4.06      2.28 o
  -2   7   8        0.00        0.56      1.54 o
  -1   7   8        0.09       -0.70      1.81 o
   0   7   8        2.94        3.12      1.20 o
   1   7   8        6.05        8.76      1.58 o
   2   7   8        7.45        6.34      1.49 o
   3   7   8       20.93       26.06      2.53 o
   4   7   8        5.39        0.63      1.33 o
   5   7   8       12.64       11.35      2.10 o
   6   7   8        8.69        7.98      2.51 o
  -1   8   8        0.08        1.54      2.10 o
   0   8   8       20.92       17.49      2.46 o
   1   8   8        7.05        5.73      1.52 o
   2   8   8        5.81        3.50      1.77 o
   3   8   8        2.20        2.75      1.48 o
   4   8   8        0.67        1.49      1.48 o
   0  -6   9        6.26        7.98      2.25 o
  -3  -5   9        8.15       10.02      2.29 o
  -2  -5   9        0.00        2.06      1.19 o
  -1  -5   9       10.04        8.82      1.67 o
   0  -5   9        0.42        2.30      1.21 o
   1  -5   9       24.60       19.86      4.02 o
   2  -5   9       11.68       11.72      1.94 o
   3  -5   9        5.79        2.22      6.19 o
  -4  -4   9        3.09        2.59      2.85 o
  -3  -4   9        0.96        0.98      2.59 o
  -2  -4   9        5.60        8.57      2.51 o
  -1  -4   9        0.01        0.87      0.99 o
   0  -4   9        4.53        3.44      1.21 o
   1  -4   9        1.29       -0.12      1.13 o
   2  -4   9        3.11        2.93      1.10 o
   3  -4   9        2.81        1.82      1.08 o
   4  -4   9       51.68       48.99     10.92 o
  -4  -3   9        0.90        1.93      2.70 o
  -3  -3   9        4.50        4.40      2.73 o
  -2  -3   9        0.04        0.36      0.88 o
  -1  -3   9        7.89        8.61      1.46 o
   0  -3   9       16.40       20.57      1.67 o
   1  -3   9      184.67      176.80      4.70 o
   2  -3   9        0.49        0.83      0.90 o
   3  -3   9        0.62       -0.31      0.87 o
   4  -3   9        1.69       -0.37      0.93 o
   5  -3   9       11.57       13.89      1.78 o
  -5  -2   9        9.00       19.00      4.94 o
  -4  -2   9       15.10       22.59      4.76 o
  -3  -2   9       12.51       18.16      2.45 o
  -2  -2   9       68.48       77.19      2.65 o
  -1  -2   9      182.00      179.11      6.29 o
   0  -2   9      217.23      204.19      4.97 o
   1  -2   9       60.92       66.87      2.64 o
   2  -2   9       30.52       30.51      2.37 o
   3  -2   9       10.27        9.16      1.34 o
   4  -2   9        0.11        0.57      0.90 o
   5  -2   9        6.18        6.82      1.91 o
   6  -2   9        2.54        3.84      1.67 o
  -4  -1   9        9.32        9.23      1.68 o
  -3  -1   9        3.02        3.55      1.53 o
  -2  -1   9       72.64       71.55      2.41 o
  -1  -1   9        2.48        4.47      0.91 o
   0  -1   9        5.25        3.27      1.46 o
   1  -1   9      151.71      148.88      4.01 o
   2  -1   9        2.17        2.61      0.95 o
   3  -1   9        1.80        0.93      0.90 o
   4  -1   9        0.05       -0.19      0.84 o
   5  -1   9        0.63        0.28      1.28 o
   6  -1   9       19.81       22.85      3.57 o
  -5   0   9       56.85       67.63      5.26 o
  -4   0   9       22.16       19.04      1.90 o
  -3   0   9        5.70        5.36      1.73 o
  -2   0   9       19.44       21.44      3.07 o
  -1   0   9      110.69      107.01      3.01 o
   0   0   9       13.11       16.08      1.36 o
   1   0   9       26.77       29.85      2.48 o
   2   0   9        2.67        1.02      0.85 o
   3   0   9        0.58       -0.11      0.79 o
   4   0   9        5.37        5.49      1.50 o
   5   0   9        0.00       -0.11      1.23 o
   6   0   9        0.59       -0.86      1.28 o
   7   0   9        1.40       -0.73      1.85 o
  -5   1   9        1.43        2.26      1.55 o
  -4   1   9        2.67        3.37      1.24 o
  -3   1   9        0.03        1.28      1.06 o
  -2   1   9       12.87       13.60      2.61 o
  -1   1   9       15.77       19.06      1.51 o
   0   1   9        4.08        4.54      0.93 o
   1   1   9        5.22        5.88      1.12 o
   2   1   9        3.64        2.69      0.87 o
   3   1   9      335.43      329.76     10.44 o
   4   1   9        2.91        2.79      1.36 o
   5   1   9        9.35        8.22      1.88 o
   6   1   9       24.99       21.12      3.37 o
   7   1   9        3.09        4.78      2.30 o
  -5   2   9        1.15        1.02      1.43 o
  -4   2   9        0.66       -1.03      1.03 o
  -3   2   9       18.71       20.30      2.65 o
  -2   2   9       10.47       12.04      2.08 o
  -1   2   9      177.16      172.91      4.06 o
   0   2   9        3.52        2.73      0.85 o
   1   2   9       32.49       29.39      1.66 o
   2   2   9      220.22      207.98      8.63 o
   3   2   9       37.73       33.12      2.58 o
   4   2   9       68.58       55.15      4.79 o
   5   2   9       53.20       58.23      3.65 o
   6   2   9       67.34       85.85      4.41 o
   7   2   9        0.15       -1.63      1.63 o
  -5   3   9        3.11        2.92      1.56 o
  -4   3   9       35.32       41.83      3.34 o
  -3   3   9        7.40        4.83      2.02 o
  -2   3   9       24.26       27.39      2.90 o
  -1   3   9       36.22       33.79      3.43 o
   0   3   9        5.21        6.00      0.99 o
   1   3   9       27.76       26.63      1.85 o
   2   3   9      172.92      176.40      5.33 o
   3   3   9      137.85      124.77      4.46 o
   4   3   9       22.77       28.13      2.59 o
   5   3   9       13.64       11.96      2.39 o
   6   3   9       10.05       13.82      2.27 o
   7   3   9        1.73        6.30      3.44 o
  -4   4   9       14.46       12.42      2.42 o
  -3   4   9       24.42       30.04      2.80 o
  -2   4   9       57.24       63.87      3.58 o
  -1   4   9      111.03      115.87      5.12 o
   0   4   9       54.03       53.61      2.16 o
   1   4   9       17.55       18.58      1.89 o
   2   4   9        0.02       -0.90      0.92 o
   3   4   9       49.89       58.50      4.04 o
   4   4   9       18.59       19.78      2.49 o
   5   4   9        3.08        1.44      1.53 o
   6   4   9       22.14       24.48      2.79 o
   7   4   9        2.17        2.58      2.09 o
  -4   5   9       26.94       31.32      4.98 o
  -3   5   9        5.31        6.94      1.78 o
  -2   5   9       23.17       21.97      2.36 o
  -1   5   9        4.61        5.70      1.59 o
   0   5   9        6.15        2.60      1.14 o
   1   5   9       10.22       10.35      1.62 o
   2   5   9        1.83        1.98      1.19 o
   3   5   9       54.22       56.86      3.32 o
   4   5   9       43.86       44.87      3.14 o
   5   5   9       31.38       32.40      2.98 o
   6   5   9        0.14       -0.55      1.44 o
  -3   6   9        1.81        1.59      1.22 o
  -2   6   9        2.18        2.79      1.32 o
  -1   6   9       15.73       12.84      3.53 o
   0   6   9        3.35        3.19      1.48 o
   1   6   9       52.25       51.80      3.00 o
   2   6   9        2.99        3.74      1.36 o
   3   6   9        4.56        2.26      1.25 o
   4   6   9        0.18       -1.15      1.15 o
   5   6   9        1.46        0.31      1.39 o
   6   6   9        1.48       -1.42      1.63 o
  -2   7   9        1.09        6.11      2.73 o
  -1   7   9        0.01       -0.28      2.06 o
   0   7   9        3.93        3.96      2.57 o
   1   7   9       18.34       15.88      2.14 o
   2   7   9        7.32        8.86      1.77 o
   3   7   9        9.34        9.52      1.88 o
   4   7   9        0.10        0.17      1.30 o
   5   7   9        8.69        9.02      2.39 o
   0   8   9        2.22        3.22      2.66 o
   1   8   9       21.08       20.26      2.78 o
   2   8   9        0.83        1.41      1.36 o
   3   8   9        0.22        0.40      1.36 o
   4   8   9        8.23        7.24      3.08 o
   0  -5  10        2.10        3.95      1.53 o
   1  -5  10        8.38       14.13      4.37 o
  -2  -4  10        5.98        2.81      1.54 o
  -1  -4  10        3.99        4.48      2.23 o
   0  -4  10        0.61        2.30      1.16 o
   1  -4  10        4.98        4.80      1.46 o
   2  -4  10        1.54        3.58      1.41 o
   3  -4  10       10.12       12.27      2.47 o
  -3  -3  10        2.09        0.44      2.43 o
  -2  -3  10        0.36        0.34      1.22 o
  -1  -3  10        1.29        3.52      1.17 o
   0  -3  10        6.65        6.91      1.45 o
   1  -3  10        0.00       -0.58      0.88 o
   2  -3  10        3.50        2.53      1.12 o
   3  -3  10       17.89       24.17      2.52 o
   4  -3  10        0.22        0.80      1.27 o
  -4  -2  10        9.02        1.76      2.76 o
  -3  -2  10        0.53        2.89      2.40 o
  -2  -2  10        8.48        9.05      3.09 o
  -1  -2  10        0.08       -0.20      0.75 o
   0  -2  10        0.00        0.14      0.82 o
   1  -2  10       56.96       50.47      2.83 o
   2  -2  10       34.24       35.48      2.37 o
   3  -2  10       45.90       43.24      2.58 o
   4  -2  10        1.23        1.21      1.30 o
   5  -2  10        2.31        1.08      2.20 o
  -4  -1  10        0.11        2.90      2.78 o
  -3  -1  10        6.11        6.89      1.90 o
  -2  -1  10        0.32       -0.95      1.16 o
  -1  -1  10        0.00       -0.02      0.73 o
   0  -1  10       16.29       16.91      1.80 o
   1  -1  10       14.50       12.98      1.42 o
   2  -1  10        0.02       -0.14      0.83 o
   3  -1  10        3.82        4.28      1.12 o
   4  -1  10        8.46        4.59      1.56 o
   5  -1  10        2.34        2.85      1.63 o
   6  -1  10        1.41        0.81      1.95 o
  -4   0  10        0.76        0.35      1.78 o
  -3   0  10       19.54       16.68      2.58 o
  -2   0  10       32.88       30.36      3.01 o
  -1   0  10      105.42      106.80      3.30 o
   0   0  10       71.94       67.30      3.39 o
   1   0  10        0.18       -0.14      0.77 o
   2   0  10       10.13       10.61      1.41 o
   3   0  10       50.21       56.99      7.00 o
   4   0  10        3.34        2.10      1.35 o
   5   0  10        1.61        3.66      1.58 o
   6   0  10        4.78        5.09      2.16 o
  -4   1  10        2.10        3.24      1.42 o
  -3   1  10       31.41       32.41      3.36 o
  -2   1  10        1.23        0.91      2.31 o
  -1   1  10       62.86       56.31     11.23 o
   0   1  10       39.91       41.00      3.14 o
   1   1  10        0.57       -0.64      0.73 o
   2   1  10      112.70      116.61      8.88 o
   3   1  10        4.93        6.58      1.58 o
   4   1  10        0.38        0.54      1.27 o
   5   1  10       20.57       24.49      3.22 o
   6   1  10       24.83       25.49      2.91 o
  -4   2  10        2.37        3.17      1.30 o
  -3   2  10        0.88        1.08      1.40 o
  -2   2  10        3.75        2.25      1.46 o
  -1   2  10       35.80       41.88      3.39 o
   0   2  10       87.25       90.41      2.88 o
   1   2  10       28.25       31.60      2.36 o
   2   2  10       25.25       20.90      2.84 o
   3   2  10       69.53       68.94      3.85 o
   4   2  10        4.85        2.48      1.38 o
   5   2  10       33.18       27.81      2.71 o
   6   2  10        3.83        5.31      1.85 o
   7   2  10        9.90        7.39      3.77 o
  -4   3  10        0.18        2.11      1.28 o
  -3   3  10       17.80       23.80      3.46 o
  -2   3  10       55.09       46.99      4.33 o
  -1   3  10      101.79      106.71     11.61 o
   0   3  10       22.47       21.61      1.61 o
   1   3  10        5.24        3.07      1.22 o
   2   3  10       12.18       13.63      1.81 o
   3   3  10       14.49       18.27      2.95 o
   4   3  10        4.68        2.58      1.40 o
   5   3  10       26.69       26.93      4.79 o
   6   3  10        6.49        5.08      2.12 o
  -3   4  10        0.41        0.78      1.14 o
  -2   4  10        2.06        3.87      1.77 o
  -1   4  10       27.40       29.91      3.06 o
   0   4  10       72.69       72.46      3.17 o
   1   4  10       20.13       21.82      2.16 o
   2   4  10        0.02       -0.78      1.02 o
   3   4  10        0.17        1.01      1.25 o
   4   4  10       25.99       23.83      2.60 o
   5   4  10        1.77        1.90      1.53 o
   6   4  10        1.12        1.94      2.18 o
  -3   5  10       20.43       17.71      2.33 o
  -2   5  10        0.00        0.16      1.31 o
  -1   5  10       32.28       23.19      4.40 o
   0   5  10        1.02        3.10      2.41 o
   1   5  10       77.15       84.43      3.59 o
   2   5  10        3.26        2.61      1.59 o
   3   5  10        1.79        0.36      1.17 o
   4   5  10        1.30        0.36      1.30 o
   5   5  10        9.35       12.81      2.25 o
   6   5  10        1.08        1.57      2.10 o
  -2   6  10       13.11       15.68      3.84 o
  -1   6  10        2.42        1.97      2.40 o
   0   6  10        8.27        9.40      3.25 o
   1   6  10        1.63        1.51      1.23 o
   2   6  10       41.78       43.86      3.09 o
   3   6  10        0.04        0.80      1.29 o
   4   6  10        5.77        5.73      1.75 o
   5   6  10        7.72       11.51      2.69 o
  -1   7  10        1.39        1.26      2.49 o
   0   7  10        1.74        2.54      2.61 o
   1   7  10       34.20       39.23      4.66 o
   2   7  10       17.47       18.78      2.59 o
   3   7  10        6.55        6.09      1.77 o
   4   7  10       41.46       41.60      4.14 o
   0  -4  11        1.95        3.27      1.68 o
   1  -4  11        0.55       -0.70      1.70 o
  -2  -3  11        3.98        7.06      3.21 o
  -1  -3  11        9.26        9.69      3.73 o
   0  -3  11        0.42        1.36      1.15 o
   1  -3  11        1.18        2.40      1.32 o
   2  -3  11        6.36        5.34      1.34 o
   3  -3  11        0.16        0.95      1.27 o
  -3  -2  11        2.26        2.32      2.79 o
  -2  -2  11        1.34       -0.24      2.21 o
  -1  -2  11        9.30       12.22      2.10 o
   0  -2  11        0.18        0.68      0.95 o
   1  -2  11        2.19        0.94      1.00 o
   2  -2  11        2.60        3.34      1.15 o
   3  -2  11        3.23        6.18      1.69 o
   4  -2  11        0.78       -0.14      1.71 o
  -3  -1  11        0.68        1.88      2.42 o
  -2  -1  11        0.00       -0.53      1.30 o
  -1  -1  11        3.81        1.74      1.45 o
   0  -1  11        1.00        2.04      0.88 o
   1  -1  11        1.04        0.46      0.96 o
   2  -1  11        3.90        2.73      1.29 o
   3  -1  11        1.11       -0.06      1.17 o
   4  -1  11        3.25        5.13      1.66 o
   5  -1  11        0.85       -1.29      1.64 o
  -3   0  11       12.18       14.60      2.59 o
  -2   0  11        3.12        3.20      2.41 o
  -1   0  11        3.80        3.27      1.58 o
   0   0  11       40.75       35.47      2.11 o
   1   0  11       72.57       72.22      3.67 o
   2   0  11        6.10        5.79      2.23 o
   3   0  11       13.24       14.74      2.08 o
   4   0  11        3.20        3.16      1.53 o
   5   0  11        3.42        2.78      2.03 o
  -3   1  11        0.36        0.07      1.44 o
  -2   1  11        0.12        0.49      1.39 o
  -1   1  11        0.00        0.63      1.31 o
   0   1  11      102.05      106.77      3.33 o
   1   1  11        6.95        8.19      1.56 o
   2   1  11        0.05       -0.97      1.04 o
   3   1  11        4.16        3.19      1.39 o
   4   1  11        0.36        0.26      1.38 o
   5   1  11       34.95       39.41      3.38 o
   6   1  11        7.57       11.52      2.88 o
  -3   2  11        1.69        0.82      1.44 o
  -2   2  11       10.15       20.46      5.49 o
  -1   2  11        4.78        5.65      1.70 o
   0   2  11       13.05       11.20      1.94 o
   1   2  11       12.71       12.88      1.76 o
   2   2  11        1.72       -0.04      1.14 o
   3   2  11        0.17       -0.14      1.21 o
   4   2  11       21.10       28.80      2.77 o
   5   2  11        1.59       -1.20      1.20 o
   6   2  11        1.50        0.01      1.85 o
  -3   3  11        0.11       -0.84      1.31 o
  -2   3  11        1.06        0.90      1.40 o
  -1   3  11        2.64        1.91      2.34 o
   0   3  11       51.36       50.31      5.98 o
   1   3  11       56.13       53.23      6.08 o
   2   3  11        3.19        3.20      1.36 o
   3   3  11        0.10        0.81      1.21 o
   4   3  11       32.66       31.25      2.89 o
   5   3  11        1.26        0.81      1.46 o
   6   3  11        0.06       -0.94      1.75 o
  -2   4  11        0.04        1.77      2.41 o
  -1   4  11        0.90        2.41      2.33 o
   0   4  11        3.34        5.80      2.72 o
   1   4  11       10.37       12.25      1.87 o
   2   4  11       28.57       31.04      2.70 o
   3   4  11       16.53       15.85      2.21 o
   4   4  11        5.88        4.44      1.64 o
   5   4  11        5.54        7.52      2.97 o
  -2   5  11       28.94       29.18      5.23 o
  -1   5  11        0.32        1.37      2.48 o
   0   5  11        0.52        0.08      2.16 o
   1   5  11        1.25        2.54      1.62 o
   2   5  11       39.84       44.25      3.18 o
   3   5  11        0.70       -1.10      1.25 o
   4   5  11       18.88       23.56      2.73 o
   5   5  11        0.73       -0.24      1.69 o
  -1   6  11       20.48       11.77      3.63 o
   0   6  11        6.90        4.65      2.93 o
   1   6  11       34.43       50.83      6.58 o
   2   6  11        2.01        1.40      1.36 o
   3   6  11        7.46        7.53      2.48 o
   4   6  11        0.05       -0.84      2.23 o
   2   7  11        5.42        3.01      1.91 o
  -1  -2  12       14.22       19.71      4.52 o
   0  -2  12        0.18        2.43      1.47 o
   1  -2  12        0.18       -0.58      1.09 o
   2  -2  12        0.01        0.27      1.24 o
   3  -2  12        0.90        2.02      2.84 o
  -1  -1  12        5.96        4.85      2.07 o
   0  -1  12       14.05       13.14      5.04 o
   1  -1  12       12.91       14.90      2.00 o
   2  -1  12        1.83        3.54      1.45 o
   3  -1  12        4.84        4.16      1.58 o
   4  -1  12        0.00        1.85      1.98 o
  -2   0  12       13.08       13.67      2.57 o
  -1   0  12        2.21        3.53      2.78 o
   0   0  12       50.74       43.24      5.15 o
   1   0  12        2.45        3.12      1.35 o
   2   0  12        0.12       -0.33      1.15 o
   3   0  12        1.74        2.47      1.52 o
   4   0  12        8.51        7.79      2.34 o
  -2   1  12        1.71        3.18      2.48 o
  -1   1  12       24.96       19.91      5.84 o
   0   1  12        5.96       11.41      3.19 o
   1   1  12       14.97       19.70      2.12 o
   2   1  12        0.20       -1.01      1.13 o
   3   1  12        5.61        1.84      1.47 o
   4   1  12       22.61       20.18      2.53 o
   5   1  12       16.99       19.47      3.22 o
  -2   2  12        7.55       10.59      2.40 o
  -1   2  12       19.32       24.98      4.80 o
   0   2  12        0.63        0.79      2.21 o
   1   2  12        0.48       -0.51      1.14 o
   2   2  12        4.83        2.36      1.37 o
   3   2  12        0.15       -0.75      1.21 o
   4   2  12        0.54       -0.56      1.43 o
   5   2  12       15.26       20.43      3.29 o
  -2   3  12        0.31        0.54      2.64 o
  -1   3  12        2.08        1.54      2.43 o
   0   3  12       10.83       12.84      3.64 o
   1   3  12        2.31        4.16      3.03 o
   2   3  12        9.95       11.90      3.07 o
   3   3  12        3.50        2.11      1.45 o
   4   3  12        5.49        4.41      1.64 o
   5   3  12       28.27       30.13      9.28 o
  -1   4  12        2.94        2.80      2.79 o
   0   4  12        2.23        1.11      2.55 o
   1   4  12        2.60        2.66      2.55 o
   2   4  12        4.97        4.44      1.70 o
   3   4  12       11.02        8.86      1.90 o
   4   4  12       20.05       23.53      2.77 o
   0   5  12       19.59       16.39      4.35 o
   1   5  12        1.66        3.24      2.80 o
   2   5  12        0.16        2.62      2.04 o
   3   5  12       25.19       27.33      3.80 o
   4   5  12        6.96        4.88      2.23 o
   1   0  13       11.96       15.34      2.59 o
   2   0  13        0.76        1.40      1.44 o
   0   1  13       16.18       17.68      4.17 o
   1   1  13        0.31        2.17      2.62 o
   2   1  13        2.59        3.06      1.59 o
   3   1  13        0.14        0.90      1.56 o
   0   2  13        1.16        1.76      2.64 o
   1   2  13        5.99       11.36      3.61 o
   2   2  13        1.58        2.01      2.34 o
   3   2  13        7.17       10.39      2.07 o
   0   3  13        0.82        0.86      2.49 o
   1   3  13        3.90        1.10      2.53 o
   2   3  13        6.15        4.99      2.02 o
   3   3  13       12.76       12.12      2.57 o
 
